# Supplementary material for: Has agricultural intensification impacted maize root traits and rhizosphere interactions related to organic N acquisition?
Source: AoB Plants. 2020 Jun 19;12(4):plaa026. doi: 10.1093/aobpla/plaa026 (PMC7333546; doi:10.1093/aobpla/plaa026)
Supplement: plaa026_suppl_Supplementary_File_S2_S7 [file plaa026_suppl_supplementary_file_s2_s7.zip]

Archive with 6 entries (6 files):
- plaa026_suppl_plaa026_suppl_SI_7_rhizoboxes_qPCR.csv
- plaa026_suppl_plaa026_suppl_SI_2_Code to accompany Schmidt et al 2020.Rmd
- plaa026_suppl_plaa026_suppl_SI_3_rhizoboxes_lto.csv
- plaa026_suppl_plaa026_suppl_SI_4_data_mv.csv
- plaa026_suppl_plaa026_suppl_SI_5_enzymes.csv
- plaa026_suppl_plaa026_suppl_SI_6_org15N_shootroot.csv
