# Supplementary material for: Has agricultural intensification impacted maize root traits and rhizosphere interactions related to organic N acquisition?
Source: AoB Plants. 2020 Jun 19;12(4):plaa026. doi: 10.1093/aobpla/plaa026 (PMC7333546; doi:10.1093/aobpla/plaa026)
Supplement: plaa026_suppl_Supplementary_File_S2_S7 [file plaa026_suppl_supplementary_file_s2_s7.zip › plaa026_suppl_plaa026_suppl_SI_7_rhizoboxes_qPCR.csv]

Sample Name	Ct_mean	Ct_SD	DNA_conc_ng_ul	DNA_yield_ug_g_sample	Copies_ng_DNA	SD_copies_ng_DNA	SE_copies_ng_DNA	Log_copies_ng_DNA	SD_log_copies_ng_DNA	SE_log_copies_ng_DNA	Copies_g_sample	SD_copies_g_sample	SE_copies_g_sample	Log_copies_g_sample	SD_log_copies_g_sample	SE_log_copies_g_sample	qPCR_run	Efficiency	Gene
10T	12.179	0.056	17.099	6.8396	4.91E+06	153449.9875	88594.39161	6.690701485	0.013705671	0.007912973	33564137309	1049536535	605950200.9	10.52573219	0.013705671	0.007912973	1	0.7554	16S
11T	12.371	0.058	15.381	6.1524	4.90E+06	159176.3882	91900.5306	6.689685372	0.014051972	0.00811291	30121873333	979316811	565408824.4	10.47872994	0.014051972	0.00811291	1	0.7554	16S
12T	11.99	0.023	16.806	6.7224	5.55E+06	72702.61295	41974.87316	6.744558383	0.005664814	0.003270582	37334249290	488736045.3	282171887.3	10.57208273	0.005664814	0.003270582	1	0.7554	16S
13T	12.546	0.036	14.192	5.6768	4.81E+06	97445.10233	56259.95606	6.681941414	0.008751115	0.005052459	27296314398	553176356.9	319376518.6	10.43604501	0.008751115	0.005052459	1	0.7554	16S
14T	13.165	0.062	11.233	4.4932	4.29E+06	151204.907	87298.19376	6.632462857	0.015230802	0.008793507	19284003515	679393888.1	392248244.2	10.28501861	0.015230802	0.008793507	1	0.7554	16S
15T	13.273	0.108	10.15	4.06	4.47E+06	274134.4835	158271.6179	6.649855182	0.026241335	0.015150442	18151603467	1112986003	642582768.5	10.25838122	0.026241335	0.015150442	1	0.7554	16S
16T	12.669	0.184	18.258	7.3032	3.50E+06	351829.2827	203128.7311	6.542636113	0.045041584	0.026004771	25566700000	2569479618	1483489749	10.40614931	0.045041584	0.026004771	1	0.7554	16S
17T	12.891	0.062	8.935	3.574	6.29E+06	223098.6534	128806.0676	6.798742529	0.015250327	0.008804781	22494519068	797354587.4	460352885.7	10.35189708	0.015250327	0.008804781	1	0.7554	16S
18T	12.961	0.135	13.762	5.5048	3.93E+06	293264.775	169316.4968	6.593886072	0.033109799	0.019115951	21649947163	1614363933	932053451.6	10.33462762	0.033109799	0.019115951	1	0.7554	16S
19T	13.021	0.136	10.897	4.3588	4.80E+06	360728.7939	208266.8663	6.680760879	0.033331037	0.019243683	20939598106	1572344667	907793616.6	10.32012782	0.033331037	0.019243683	1	0.7554	16S
1T	12.639	0.021	15.085	6.034	4.29E+06	51989.17305	30015.96306	6.632630991	0.005243283	0.003027211	25897476326	313702670.2	181116321.1	10.4132363	0.005243283	0.003027211	1	0.7554	16S
20T	13.144	0.084	12.934	5.1736	3.77E+06	179591.3327	103687.1043	6.576276287	0.02053124	0.011853717	19516152388	929133718.7	536435602.6	10.29006913	0.02053124	0.011853717	1	0.7554	16S
21T	13.017	0.014	11.666	4.6664	4.49E+06	35737.68558	20633.16239	6.652041889	0.003464711	0.002000352	20942718469	166766336	96282588.97	10.32102385	0.003464711	0.002000352	1	0.7554	16S
2T	11.431	0.19	20.397	8.1588	6.29E+06	659896.3904	380991.3586	6.796983051	0.046485486	0.026838408	51315215460	5383962670	3108432297	10.70860934	0.046485486	0.026838408	1	0.7554	16S
3T	11.973	0.051	19.439	7.7756	4.85E+06	138968.4487	80233.47126	6.685421904	0.012400822	0.007159618	37694167548	1080563070	623863379.1	10.57615581	0.012400822	0.007159618	1	0.7554	16S
4T	12.742	0.043	14.489	5.7956	4.22E+06	101956.9177	58864.85389	6.625048241	0.010568699	0.006101841	24447361248	590901512.3	341157147.2	10.38814665	0.010568699	0.006101841	1	0.7554	16S
5T	12.259	0.07	19.165	7.666	4.19E+06	163691.0965	94507.09864	6.62161305	0.017114083	0.009880821	32092644816	1254855946	724491418.2	10.50618187	0.017114083	0.009880821	1	0.7554	16S
6T	11.805	0.025	20.029	8.0116	5.17E+06	73411.50445	42384.15186	6.713410837	0.006188745	0.003573073	41415167688	588143609.1	339564871	10.61713009	0.006188745	0.003573073	1	0.7554	16S
7T	12.23	0.111	15.538	6.2152	5.25E+06	334614.0881	193189.5339	6.719976732	0.027249484	0.015732497	32659344455	2079693481	1200711591	10.51343184	0.027249484	0.015732497	1	0.7554	16S
8T	12.162	0.05	17.475	6.99	4.85E+06	136475.9455	78794.42387	6.685409509	0.012146227	0.007012627	33884448552	953966859	550773022.8	10.52988668	0.012146227	0.007012627	1	0.7554	16S
9T	12.257	0.093	18.195	7.278	4.42E+06	234904.6172	135622.244	6.644821445	0.022815588	0.013172586	32154093992	1709635804	987058691.5	10.5068335	0.022815588	0.013172586	1	0.7554	16S
10C	15.102	1.452	7.529	3.0116	4641009.282	2591368.495	1496127.298	6.612144746	0.279202108	0.161197412	13976863552	7804165359	4505736971	10.09094203	0.279202108	0.161197412	2	0.5568	16S
11C	15.699	1.926	6.693	2.6772	4309680.819	2670761.497	1541964.869	6.548429246	0.370283804	0.213783454	11537877489	7150162681	4128148348	9.976110062	0.370283804	0.213783454	2	0.5568	16S
12C	15.312	0.23	5.16	2.064	5463508.054	542980.2244	313489.7787	6.735989845	0.044322852	0.025589811	11276680623	1120711183	647042903.3	10.05069954	0.044322852	0.025589811	2	0.5568	16S
13C	14.623	1.651	10.029	4.0116	4408859.446	2412547.784	1392885.113	6.579772046	0.317320833	0.183205268	17686580555	9678176691	5587697918	10.18308967	0.317320833	0.183205268	2	0.5568	16S
14C	15.569	1.545	5.232	2.0928	5494846.388	3076104.453	1775989.734	6.680501797	0.297062511	0.171509121	11499614520	6437671398	3716791315	10.00122952	0.297062511	0.171509121	2	0.5568	16S
15C	13.706	0.831	8	3.2	7484402.164	2847158.778	1643807.887	6.854096574	0.159686641	0.092195125	23950086925	9110908090	5260185238	10.35924655	0.159686641	0.092195125	2	0.5568	16S
16C	13.83	0.767	7.652	3.0608	7338338.525	2315037.142	1336587.317	6.849701927	0.1473992	0.085100968	22461186558	7085865686	4091026461	10.33553688	0.1473992	0.085100968	2	0.5568	16S
17C	14.933	0.135	4.109	1.6436	8092645.866	490043.9354	282926.998	6.907570609	0.025889993	0.014947594	13301072746	805436212.2	465018813.9	10.12336674	0.025889993	0.014947594	2	0.5568	16S
18C	14.251	2.082	8.559	3.4236	6588574.006	4295148.059	2479804.888	6.720056262	0.400265543	0.231093419	22556641968	14704868893	8489860014	10.25453928	0.400265543	0.231093419	2	0.5568	16S
1C	15.017	1.038	6.095	2.438	5600768.001	2235411.669	1290615.529	6.720313006	0.199608048	0.11524376	13654672386	5449933649	3146520660	10.10734671	0.199608048	0.11524376	2	0.5568	16S
22T	12.285	0.297	12.85	5.14	8398502.417	1131876.704	653489.3198	6.921650332	0.057211123	0.033030857	43168302424	5817846259	3358935104	10.63261345	0.057211123	0.033030857	2	0.5568	16S
23T	12.661	0.609	12.989	5.1956	7159474.167	1858399.182	1072947.268	6.84463107	0.116993001	0.067545941	37197763980	9655498788	5574604824	10.56026678	0.116993001	0.067545941	2	0.5568	16S
24T	12.633	0.69	11.529	4.6116	8224318.652	2490731.374	1438024.429	6.901669725	0.132655503	0.07658869	37927267898	11486256805	6631593459	10.56552136	0.132655503	0.07658869	2	0.5568	16S
2C	14.699	0.272	6.102	2.4408	6069359.303	747851.684	431772.3711	6.781011212	0.052285445	0.030187015	14814092187	1825356390	1053870003	10.16854341	0.052285445	0.030187015	2	0.5568	16S
3C	14.814	1.36	9.174	3.6696	4258793.427	2209829.632	1275845.733	6.581688779	0.261530294	0.150994586	15628068361	8109190819	4681843502	10.14630751	0.261530294	0.150994586	2	0.5568	16S
4C	15.163	1.112	7.197	2.8788	4524013.534	2251598.771	1299961.156	6.620131946	0.213725672	0.123394574	13023730161	6481902542	3742328177	10.07934344	0.213725672	0.123394574	2	0.5568	16S
5C	14.337	0.997	6.485	2.594	7074911.057	2696818.084	1557008.647	6.824036546	0.191666444	0.110658673	18352319282	6995546110	4038880430	10.23800652	0.191666444	0.110658673	2	0.5568	16S
6C	15.748	1.091	7.227	2.8908	3437049.297	1416392.98	817754.8685	6.505672241	0.20972125	0.12108262	9935822108	4094508828	2363965774	9.966690287	0.20972125	0.12108262	2	0.5568	16S
7C	15.121	0.818	9.03	3.612	3526125.85	1156634.873	667783.455	6.529477595	0.157353874	0.090848302	12736366570	4177765159	2412033839	10.08722534	0.157353874	0.090848302	2	0.5568	16S
8C	14.894	1.076	6.3	2.52	5743927.554	2306455.146	1331632.499	6.729719884	0.206870153	0.119436539	14474697436	5812266967	3355713898	10.13112043	0.206870153	0.119436539	2	0.5568	16S
9C	15.44	1.189	6.978	2.7912	4142852.292	1931327.967	1115052.722	6.580301726	0.228460265	0.131901596	11563529317	5390722621	3112335157	10.02609268	0.228460265	0.131901596	2	0.5568	16S
19C	14.682	0.226	4.699	1.8796	14904170.62	1534022.943	885668.5589	7.171823495	0.043607579	0.025176847	28013879104	2883349523	1664702623	10.44588893	0.043607579	0.025176847	3	0.5587	16S
20C	14.006	0.834	7.132	2.8528	13820161.7	5015645.082	2895784.038	7.120920803	0.160865516	0.092875749	39426157309	14308632291	8261092705	10.57619213	0.160865516	0.092875749	3	0.5587	16S
21C	15.255	1.018	6.464	2.5856	8907589.583	3450252.775	1992004.368	6.922942503	0.196316273	0.113343253	23031463627	8920973575	5150526495	10.33550384	0.196316273	0.113343253	3	0.5587	16S
22C	15.047	0.613	4.458	1.7832	13657361.79	3900735.896	2252090.919	7.12426856	0.118218732	0.068253617	24353807539	6955792249	4015928527	10.37546862	0.118218732	0.068253617	3	0.5587	16S
23C	15.909	1.621	5.639	2.2556	8584431.451	6399856.322	3694958.77	6.856114855	0.312485645	0.180413671	19363043580	14435515919	8334349002	10.20937694	0.312485645	0.180413671	3	0.5587	16S
24C	15.81	0.246	4.73	1.892	8980280.752	1006451.484	581075.0354	6.951538732	0.047303043	0.027310425	16990691183	1904206209	1099393967	10.22845986	0.047303043	0.027310425	3	0.5587	16S
25C	15.604	0.406	3.806	1.5224	12309158.47	2185861.737	1262007.862	7.085574655	0.078241247	0.045172605	18739462855	3327755908	1921280769	10.26810343	0.078241247	0.045172605	3	0.5587	16S
26C	15.709	1.084	10.603	4.2412	4488411.971	1976863.601	1141342.732	6.620503735	0.208900709	0.120608881	19036252852	8384273903	4840662795	10.24799249	0.208900709	0.120608881	3	0.5587	16S
27C	15.308	1.47	6.987	2.7948	8673177.893	5340885.239	3083561.531	6.878872724	0.283478743	0.163666529	24239797575	14926706066	8617937766	10.32522346	0.283478743	0.163666529	3	0.5587	16S
29C	15.43	1.497	5.96	2.384	9540815.114	5043972.934	2912139.131	6.924336782	0.288513864	0.166573557	22745303231	12024831476	6942539689	10.30164303	0.288513864	0.166573557	3	0.5587	16S
31C	16.582	1.391	6.452	2.5808	5193404.021	2522281.942	1456240.158	6.667961929	0.26805664	0.154762573	13403137097	6509505235	3758264600	10.07971628	0.26805664	0.154762573	3	0.5587	16S
32C	16.202	0.834	6.998	2.7992	5322771.443	2039957.823	1177770.198	6.705801302	0.160722265	0.092793043	14899501824	5710249938	3296814339	10.15283523	0.160722265	0.092793043	3	0.5587	16S
34C	15.966	1.445	6.646	2.6584	6709662.556	3598729.066	2077727.195	6.773705322	0.278552008	0.160822077	17836966938	9566861348	5523429975	10.19832565	0.278552008	0.160822077	3	0.5587	16S
35C	16.205	0.695	9.881	3.9524	3713806.748	1222239.936	705660.5561	6.555395961	0.133885763	0.077298981	14678449792	4830781123	2789052782	10.15225685	0.133885763	0.077298981	3	0.5587	16S
36C	16.78039742	2.554573774	10.554	4.2216	7684502.099	6930345.894	4001237.068	6.74440503	0.449663012	0.259613061	32440894062	29257148228	16891622405	10.36988211	0.449663012	0.259613061	3	0.5587	16S
37C	15.48	1.031	9.543	3.8172	5468423.642	2135840.356	1233128.005	6.710453043	0.198688866	0.11471307	20874066727	8152929807	4707096219	10.29219796	0.198688866	0.11471307	3	0.5587	16S
38C	15.685	0.876	10.81	4.324	4342588.5	1586211.321	915799.5334	6.616732984	0.168978718	0.097559908	18777352674	6858777754	3959917183	10.25261867	0.168978718	0.097559908	3	0.5587	16S
39C	15.499	1.078	4.407	1.7628	11874784.04	5498141.124	3174353.258	7.042204104	0.207808292	0.119978174	20932869302	9692123174	5595749923	10.28840715	0.207808292	0.119978174	3	0.5587	16S
41C	14.761	0.843	5.973	2.3892	11787783.82	3999200.562	2308939.521	7.052408654	0.1625213	0.093831716	28163373104	9554889983	5516518304	10.43066116	0.1625213	0.093831716	3	0.5587	16S
42C	16.299	0.309	2.48	0.992	13818765.85	1882359.173	1086780.576	7.137754738	0.059626528	0.034425392	13708215723	1867300300	1078086331	10.13426641	0.059626528	0.034425392	3	0.5587	16S
44C	15.165	0.496	4.229	1.6916	13540221.96	3055742.842	1764233.953	7.124489916	0.095593659	0.055191025	22904639462	5169094592	2984378154	10.35278759	0.095593659	0.055191025	3	0.5587	16S
25T	16.39715576	1.412972093	8.372	3.3488	8995027.028	4170569.177	2407879.237	6.912414123	0.248768732	0.143626694	30122546510	13966402060	8063505989	10.43730333	0.248768732	0.143626694	4	0.5	16S
26T	16.62896156	1.704750776	6.304	2.5216	11320869.74	6084690.192	3512997.521	6.994904443	0.300066481	0.173243464	28546705124	15343154789	8858374548	10.39658064	0.300066481	0.173243464	4	0.5	16S
27T	16.01234436	1.590923429	5.232	2.0928	17485631.72	10753497.1	6208534.446	7.184348873	0.280074332	0.161700991	36593930063	22504918733	12993220889	10.5050766	0.280074332	0.161700991	4	0.5	16S
29T	16.84065056	2.378409863	6.381	2.5524	12096490.74	11015044.78	6359539.068	6.952312577	0.418615237	0.24168762	30875082977	28114800291	16232087516	10.35926131	0.418615237	0.24168762	4	0.5	16S
32T	17.95030594	1.784226418	4.068	1.6272	10806375.3	8430124.06	4867134.396	6.952480573	0.314082199	0.181335442	17584133885	13717497871	7919801088	10.16392151	0.314082199	0.181335442	4	0.5	16S
36T	15.646	0.818	6.69	2.676	7083747.086	2267081.359	1308900.033	6.83265009	0.157681861	0.091037665	18956107202	6066709716	3502616488	10.2601362	0.157681861	0.091037665	4	0.5	16S
37T	17.0954895	2.167011023	6.03	2.412	10840159.43	8462998.663	4886114.556	6.931995099	0.381529788	0.220276326	26146464540	20412752774	11785308309	10.3143724	0.381529788	0.220276326	4	0.5	16S
38T	15.32687664	0.565276444	8.13	3.252	13207653.47	2819150.911	1627637.537	7.113568514	0.099480438	0.057435058	42951289100	9167878761	5293077271	10.62571905	0.099480438	0.057435058	4	0.5	16S
41T	16.51807022	1.667293787	8.508	3.4032	8789373.247	5106771.164	2948395.706	6.88417432	0.293535193	0.169472623	29911995034	17379363626	10033980268	10.41606179	0.293535193	0.169472623	4	0.5	16S
42T	16.26926613	1.519172072	7.123	2.8492	11316051.3	5763519.618	3327569.603	7.005112822	0.267454141	0.15441472	32241693359	16421420096	9480911313	10.45983576	0.267454141	0.15441472	4	0.5	16S
44T	16.08965874	2.321683407	6.452	2.5808	15884776.04	13722015.58	7922409.386	7.079708939	0.408713042	0.235970585	40995429998	35413777797	20446154144	10.49146329	0.408713042	0.235970585	4	0.5	16S
45C	16.9293499	0.650588989	5.874	2.3496	9598735.466	2330830.31	1345705.507	6.97265893	0.114601035	0.066164938	22553188851	5476518896	3161869659	10.34365286	0.114601035	0.066164938	4	0.5	16S
46C	16.84534073	1.555914164	7.51	3.004	8588917.617	4814215.263	2779488.478	6.880739837	0.273919509	0.158147502	25801108521	14461902649	8349583387	10.35843977	0.273919509	0.158147502	4	0.5	16S
48C	16.29280663	0.91157341	8.529	3.4116	8781653.899	3481599.654	2010102.497	6.922770139	0.160391123	0.092601858	29959490441	11877825379	6857665680	10.45572824	0.160391123	0.092601858	4	0.5	16S
48T	16.09722137	0.816408336	5.647	2.2588	14188900.29	4632330.279	2674477.134	7.136235925	0.143732244	0.08298385	32049887986	10463507634	6041108949	10.4901137	0.143732244	0.08298385	4	0.5	16S
49C	17.84463501	2.087462187	5.639	2.2556	8183772.638	4906716.864	2832894.302	6.829260384	0.367464376	0.212155656	18459317561	11067590559	6389876389	10.18252247	0.367464376	0.212155656	4	0.5	16S
49T	17.13027191	0.550664544	5.403	2.1612	9560108.914	1985189.324	1146149.59	6.973575016	0.096974187	0.055988073	20661307386	4290391166	2477058495	10.30826997	0.096974187	0.055988073	4	0.5	16S
50C	17.07856178	2.635065317	6.274	2.5096	11178876.87	8350348.254	4821075.812	6.917819167	0.463845701	0.267801441	28054509392	20956033978	12098971858	10.31742367	0.463845701	0.267801441	4	0.5	16S
50T	16.49077606	1.323707581	4.527	1.8108	15892659.24	7484128.318	4320963.499	7.162944262	0.233000405	0.134522847	28778427358	13552259559	7824400705	10.42081475	0.233000405	0.134522847	4	0.5	16S
51C	16.96193123	0.65286839	6.311	2.5244	8828227.845	2333077.648	1347003.008	6.935744252	0.114925676	0.06635237	22285978373	5889621214	3400374393	10.33790242	0.114925676	0.06635237	4	0.5	16S
51T	16.74028969	0.935956895	7.402	2.9608	8418753.949	2937731.194	1696099.895	6.905514418	0.164812019	0.095154264	24926246691	8698034518	5021812570	10.37692349	0.164812019	0.095154264	4	0.5	16S
10T	16.568	0.096	17.099	6.8396	68676.5697	3505.423724	2023.857331	4.836423557	0.022512161	0.012997402	469720266.1	23975696.1	13842374.6	8.67145426	0.022512161	0.012997402	1	0.7126	narG
11T	16.531	0.038	15.381	6.1524	77810.69592	1584.303267	914.6979177	4.890978802	0.008895783	0.005135983	478722525.6	9747267.42	5627587.469	8.680023366	0.008895783	0.005135983	1	0.7126	narG
12T	16.326	0.039	16.806	6.7224	79549.59396	1669.899466	964.1169061	4.900574599	0.009071101	0.005237203	534764190.4	11225732.17	6481179.489	8.72809895	0.009071101	0.005237203	1	0.7126	narG
13T	16.447	0.054	14.192	5.6768	88268.22741	2551.42298	1473.064745	4.945683261	0.012568251	0.007256283	501081073.3	14483917.98	8362293.942	8.699786855	0.012568251	0.007256283	1	0.7126	narG
14T	17.251	0.095	11.233	4.4932	72396.39875	3765.579678	2174.058441	4.859332457	0.022278026	0.012862224	325291498.8	16919502.61	9768479.385	8.511888207	0.022278026	0.012862224	1	0.7126	narG
15T	17.241	0.168	10.15	4.06	80712.07098	7224.531843	4171.085404	4.905763442	0.039254087	0.022663358	327691008.2	29331599.28	16934606.74	8.514289476	0.039254087	0.022663358	1	0.7126	narG
16T	16.581	0.059	18.258	7.3032	63830.50458	2012.450755	1161.888985	4.804882624	0.013817144	0.007977332	466166941	14697330.36	8485507.638	8.668395818	0.013817144	0.007977332	1	0.7126	narG
17T	17.086	0.081	8.935	3.574	99433.85341	4326.840377	2498.102457	4.997260913	0.018858873	0.010888176	355376592.1	15464127.51	8928218.18	8.550415461	0.018858873	0.010888176	1	0.7126	narG
18T	16.875	0.078	13.762	5.5048	72324.53335	3014.815185	1740.604359	4.859032058	0.018213086	0.01051533	398132091.2	16595954.63	9581678.874	8.599773603	0.018213086	0.01051533	1	0.7126	narG
19T	16.906	0.126	10.897	4.3588	89898.16314	6056.761277	3496.872754	4.953088473	0.029434185	0.016993835	391848113.5	26400211.05	15242168.96	8.592455415	0.029434185	0.016993835	1	0.7126	narG
1T	16.895	0.147	15.085	6.034	65375.1228	5295.793784	3057.527967	4.814488609	0.034448899	0.019889081	394473491	31954819.69	18449123.75	8.595093914	0.034448899	0.019889081	1	0.7126	narG
20T	17.34	0.303	12.934	5.1736	60402.30221	9346.692877	5396.315649	4.777340168	0.070716942	0.040828446	312497350.7	48356050.27	27918378.64	8.491133016	0.070716942	0.040828446	1	0.7126	narG
21T	17.407	0.061	11.666	4.6664	64052.31727	2101.85155	1213.504558	4.806379478	0.014215919	0.008207565	298893733.3	9808080.073	5662697.67	8.475361441	0.014215919	0.008207565	1	0.7126	narG
2T	15.877	0.037	20.397	8.1588	83432.87278	1687.409388	974.2262644	4.921278425	0.008734212	0.0050427	680712122.4	13767235.71	7948517.246	8.832904712	0.008734212	0.0050427	1	0.7126	narG
3T	16.173	0.019	19.439	7.7756	74640.25839	776.392065	448.2501677	4.872957442	0.004523809	0.002611822	580372793.2	6036914.14	3485414.004	8.763691353	0.004523809	0.002611822	1	0.7126	narG
4T	17.119	0.163	14.489	5.7956	60341.76646	5198.795691	3001.526092	4.779518616	0.038060941	0.021974495	349716741.7	30130140.31	17395644.62	8.54261702	0.038060941	0.021974495	1	0.7126	narG
5T	16.473	0.06	19.165	7.666	64448.23986	2103.720812	1214.583777	4.809057482	0.014130098	0.008158016	494060206.8	16127123.74	9310999.234	8.693626297	0.014130098	0.008158016	1	0.7126	narG
6T	16.089	0.115	20.029	8.0116	75898.53359	4645.983616	2682.359891	4.879684261	0.026829232	0.015489864	608068691.7	37221762.34	21489994.51	8.783403519	0.026829232	0.015489864	1	0.7126	narG
7T	15.921	0.056	15.538	6.2152	106977.9333	3264.115343	1884.537872	5.029160171	0.013196468	0.007618984	664889251.2	20287129.68	11712779.78	8.822615279	0.013196468	0.007618984	1	0.7126	narG
8T	16.505	0.083	17.475	6.99	69496.29624	3066.335893	1770.349853	4.841676593	0.01932675	0.011158304	485779110.7	21433687.89	12374745.47	8.686153769	0.01932675	0.011158304	1	0.7126	narG
9T	16.57	0.086	18.195	7.278	64456.17465	2981.940495	1721.624147	4.808954825	0.020085285	0.011596245	469112039.1	21702562.92	12529980.54	8.670966876	0.020085285	0.011596245	1	0.7126	narG
10C	18.841	0.066	7.529	3.0116	193583.0389	6561.084135	3788.043691	5.286700192	0.014773544	0.00852951	582994679.9	19759360.98	11408072.38	8.765497481	0.014773544	0.00852951	2	0.6816	narG
11C	19.338	0.096	6.693	2.6772	168344.6067	8295.235242	4789.2563	5.225841036	0.021702737	0.012530081	450692181	22208003.79	12821796.97	8.653521852	0.021702737	0.012530081	2	0.6816	narG
12C	19.042	0.105	5.16	2.064	254577.7723	13612.54053	7859.203939	5.405398051	0.023578379	0.013612984	525448522	28096283.65	16221396.93	8.720107744	0.023578379	0.013612984	2	0.6816	narG
13C	18.338	0.054	10.029	4.0116	188669.1807	5245.201634	3028.318575	5.275588471	0.01212262	0.006998998	756865285.2	21041650.87	12148402.8	8.878906094	0.01212262	0.006998998	2	0.6816	narG
14C	18.961	0.113	5.232	2.0928	262026.4425	15114.62799	8726.434538	5.417853847	0.025422949	0.014677946	548368938.9	31631893.45	18262682.2	8.738581573	0.025422949	0.014677946	2	0.6816	narG
15C	17.662	0.055	8	3.2	336021.817	9571.584854	5526.157092	5.526249965	0.012374797	0.007144592	1075269814	30629071.53	17683702.69	9.031399943	0.012374797	0.007144592	2	0.6816	narG
16C	18.161	0.055	7.652	3.0608	271097.0312	7750.565515	4474.791087	5.43300533	0.012503015	0.007218619	829773793	23722930.93	13696440.56	8.918840283	0.012503015	0.007218619	2	0.6816	narG
17C	19.017	0.098	4.109	1.6436	323852.7249	16665.25008	9621.686621	5.509969721	0.022106092	0.012762958	532284338.7	27391005.03	15814204.13	8.725765853	0.022106092	0.012762958	2	0.6816	narG
18C	17.959	0.104	8.559	3.4236	269408.284	14665.37359	8467.057389	5.42998784	0.02339726	0.013508415	922346201.1	50208373.01	28987817.68	8.964470857	0.02339726	0.013508415	2	0.6816	narG
1C	18.773	0.011	6.095	2.438	247633.3133	1446.561848	835.1728722	5.393804138	0.002533308	0.001462606	603730017.8	3526717.785	2036151.462	8.780837839	0.002533308	0.001462606	2	0.6816	narG
22T	16.249	0.061	12.85	5.14	435670.6261	13880.92901	8014.158098	5.639012357	0.013764033	0.007946668	2239347018	71347975.09	41192772.63	9.349975476	0.013764033	0.007946668	2	0.6816	narG
23T	17.309	0.036	12.989	5.1956	248588.1294	4644.932214	2681.752864	5.395430195	0.008072457	0.004660635	1291564485	24133209.81	13933315.18	9.111065903	0.008072457	0.004660635	2	0.6816	narG
24T	17.249	0.068	11.529	4.6116	289001.9526	10235.41169	5909.417697	5.460720537	0.01529565	0.008830948	1332761405	47201624.57	27251870.65	9.124572168	0.01529565	0.008830948	2	0.6816	narG
2C	19.113	0.068	6.102	2.4408	207440.6016	7290.918902	4209.413991	5.316714523	0.015290426	0.008827932	506321020.4	17795674.86	10274337.67	8.704246717	0.015290426	0.008827932	2	0.6816	narG
3C	18.207	0.102	9.174	3.6696	220936.8183	11643.59383	6722.432033	5.343862237	0.023049027	0.013307362	810749748.4	42727331.93	24668636.59	8.908480964	0.023049027	0.013307362	2	0.6816	narG
4C	18.607	0.051	7.197	2.8788	228648.8971	6140.043291	3544.955647	5.35906557	0.01159077	0.006691934	658234444.9	17675956.63	10205218.32	8.818277064	0.01159077	0.006691934	2	0.6816	narG
5C	17.862	0.053	6.485	2.594	373623.6743	10174.3919	5874.187902	5.572326086	0.011904699	0.006873181	969179811.1	26392372.59	15237643.42	8.986296058	0.011904699	0.006873181	2	0.6816	narG
6C	19.377	0.05	7.227	2.8908	152647.4838	3955.456683	2283.683981	5.183593384	0.011171942	0.006450124	441273346.1	11434434.18	6601673.652	8.64461143	0.011171942	0.006450124	2	0.6816	narG
7C	19.176	0.32	9.03	3.612	136831.5808	21535.00696	12433.24207	5.132332558	0.072096168	0.041624742	494235669.7	77784445.15	44908870.35	8.690080299	0.072096168	0.041624742	2	0.6816	narG
8C	18.719	0.044	6.3	2.52	246452.3733	5689.543496	3284.859469	5.391656085	0.010003286	0.0057754	621059980.8	14337649.61	8277845.862	8.793056626	0.010003286	0.0057754	2	0.6816	narG
9C	19.336	0.015	6.978	2.7912	161506.8866	1284.604388	741.666689	5.208181893	0.003452566	0.00199334	450798021.8	3585587.767	2070140.062	8.653972849	0.003452566	0.00199334	2	0.6816	narG
19C	19.232	0.119	4.699	1.8796	642765.1462	49295.37203	28460.69631	5.807191245	0.033587966	0.019392021	1208141369	92655581.26	53494724.78	9.081256681	0.033587966	0.019392021	3	0.9168	narG
20C	18.158	0.132	7.132	2.8528	852309.7272	73162.34989	42240.3024	5.929528787	0.037331126	0.021553135	2431469190	208717551.8	120503134.7	9.384800113	0.037331126	0.021553135	3	0.9168	narG
21C	18.81	0.133	6.464	2.5856	615002.0944	53281.57835	30762.1336	5.787795806	0.037474654	0.021636001	1590149415	137764849	79538572.64	9.200357145	0.037474654	0.021636001	3	0.9168	narG
22C	19.545	0.322	4.458	1.7832	559389.9596	109542.7071	63244.51141	5.741626951	0.091037949	0.052560785	997504176	195336555.2	112777612.7	8.992827007	0.091037949	0.052560785	3	0.9168	narG
23C	19.398	0.094	5.639	2.2556	480440.0156	29015.52222	16752.11957	5.681103969	0.026495275	0.015297054	1083680499	65447411.93	37786080.89	9.034366055	0.026495275	0.015297054	3	0.9168	narG
24C	19.698	0.152	4.73	1.892	471979.308	46156.78738	26648.63362	5.672518351	0.042932607	0.024787152	892984850.7	87328641.73	50419214.81	8.949439483	0.042932607	0.024787152	3	0.9168	narG
25C	20.09	0.04	3.806	1.5224	453153.7966	11869.48996	6852.853221	5.656146978	0.011317344	0.006534072	689881340	18070111.51	10432783.74	8.838675754	0.011317344	0.006534072	3	0.9168	narG
26C	20.061	0.029	10.603	4.2412	165779.0929	3188.440842	1840.847178	5.219476486	0.008320343	0.004803752	703102288.6	13522815.3	7807401.052	8.846965239	0.008320343	0.004803752	3	0.9168	narG
27C	20.164	0.074	6.987	2.7948	235432.0575	11480.60549	6628.330669	5.371525403	0.020990396	0.012118811	657985514.2	32085996.22	18524858.55	8.817876137	0.020990396	0.012118811	3	0.9168	narG
29C	19.838	0.048	5.96	2.384	341026.3517	10826.63685	6250.761697	5.532643693	0.013669404	0.007892034	813006822.4	25810702.24	14901815.89	8.909949944	0.013669404	0.007892034	3	0.9168	narG
31C	20.509	0.061	6.452	2.5808	203672.216	8044.745268	4644.635846	5.308703049	0.017317726	0.009998394	525637255	20761878.59	11986876.19	8.720457399	0.017317726	0.009998394	3	0.9168	narG
32C	20.974	0.349	6.998	2.7992	140989.3328	30601.49848	17667.78338	5.141935939	0.098656329	0.056959258	394657340.4	85659714.54	49455659.25	8.588969868	0.098656329	0.056959258	3	0.9168	narG
34C	19.737	0.041	6.646	2.6584	326487.3956	8837.538037	5102.354965	5.513761358	0.011671581	0.00673859	867934092.5	23493711.12	13564100.44	8.938381686	0.011671581	0.00673859	3	0.9168	narG
35C	20.201	0.035	9.881	3.9524	162369.0977	3747.915072	2163.859776	5.21042689	0.009961612	0.00575134	641747621.7	14813259.53	8552439.378	8.807287781	0.009961612	0.00575134	3	0.9168	narG
36C	19.606	0.089	6.69	2.676	353502.9297	20820.35865	12020.63967	5.547901378	0.025172901	0.014533581	945973839.9	55715279.75	32167231.76	8.975387487	0.025172901	0.014533581	3	0.9168	narG
37C	19.394	0.065	9.543	3.8172	284365.4244	11885.16276	6861.901921	5.453619845	0.018368955	0.010605321	1085479698	45368043.3	26193252.01	9.03536476	0.018368955	0.010605321	3	0.9168	narG
38C	19.635	0.087	10.81	4.324	214687.4392	12105.54109	6989.137408	5.331343286	0.024610904	0.014209112	928308487.3	52344359.68	30221030.15	8.967228971	0.024610904	0.014209112	3	0.9168	narG
39C	19.632	0.138	4.407	1.7628	528560.131	47436.77092	27387.63246	5.721924027	0.039085916	0.022566264	931745798.9	83621539.79	48278918.51	8.968127069	0.039085916	0.022566264	3	0.9168	narG
41C	18.859	0.089	5.973	2.3892	644040.5262	37942.65033	21906.19938	5.808418482	0.025288481	0.014600311	1538741625	90652580.16	52338291.56	9.186670988	0.025288481	0.014600311	3	0.9168	narG
42C	21.232	0.035	2.48	0.992	330912.0046	7503.271558	4332.015854	5.519637531	0.009903172	0.005717599	328264708.6	7443245.386	4297359.727	8.516149203	0.009903172	0.005717599	3	0.9168	narG
44C	19.298	0.094	4.229	1.6916	683413.5889	40919.10034	23624.65359	5.834152307	0.026462614	0.015278197	1156062427	69218750.13	39963464.02	9.062449984	0.026462614	0.015278197	3	0.9168	narG
25T	20.281	0.205	8.372	3.3488	18826.80103	2269.542861	1310.321182	4.272560084	0.054422005	0.031420559	63047191.29	7600245.133	4388003.573	7.797449295	0.054422005	0.031420559	4	0.8594	narG
26T	19.44	0.026	6.304	2.5216	41658.2819	673.3663869	388.7682647	4.619663751	0.006989294	0.004035271	105045523.6	1697960.681	980318.0563	8.021339946	0.006989294	0.004035271	4	0.8594	narG
27T	19.3	0.025	5.232	2.0928	54667.78171	829.1149791	478.6897564	4.737697976	0.006612867	0.003817941	114408733.6	1735171.828	1001801.922	8.058425703	0.006612867	0.003817941	4	0.8594	narG
29T	19.425	0.074	6.381	2.5524	41552.45288	1873.713007	1081.788709	4.618302914	0.019553231	0.011289063	106058480.7	4782465.078	2761157.5	8.02525165	0.019553231	0.011289063	4	0.8594	narG
32T	19.714	0.104	4.068	1.6272	54643.77546	3411.099637	1969.399294	4.736962569	0.02761123	0.015941351	88916351.43	5550541.33	3204606.531	7.948403504	0.02761123	0.015941351	4	0.8594	narG
36T	20.077	0.371	10.554	4.2216	17120.70614	3606.082661	2081.972795	4.226406959	0.098646509	0.056953589	72276773.06	15223438.56	8789256.352	7.85188404	0.098646509	0.056953589	4	0.8594	narG
37T	19.918	0.225	6.03	2.412	32689.25161	4326.179217	2497.720736	4.511721508	0.059945837	0.034609745	78846474.89	10434744.27	6024502.414	7.894098812	0.059945837	0.034609745	4	0.8594	narG
38T	19.132	0.191	8.13	3.252	39166.68735	4602.0921	2657.019113	4.590924225	0.050913302	0.029394808	127370067.3	14966003.51	8640626.155	8.103074762	0.050913302	0.029394808	4	0.8594	narG
41T	19.571	0.081	8.508	3.4032	28510.94802	1407.217026	812.4571285	4.454656916	0.021530038	0.012430373	97028458.3	4789040.981	2764954.1	7.986544389	0.021530038	0.012430373	4	0.8594	narG
42T	19.881	0.192	7.123	2.8492	28271.15682	3330.17115	1922.67521	4.449338797	0.051082592	0.029492549	80550180.02	9488323.642	5478086.209	7.904061733	0.051082592	0.029492549	4	0.8594	narG
44T	19.891	0.193	6.452	2.5808	31016.84226	3644.602127	2104.212019	4.489582551	0.051341846	0.029642229	80048266.5	9405989.168	5430550.378	7.901336901	0.051341846	0.029642229	4	0.8594	narG
45C	20.082	0.108	5.874	2.3496	30213.61889	2023.506369	1168.271947	4.479565573	0.028674479	0.016555218	70989918.95	4754430.566	2744971.767	7.850559506	0.028674479	0.016555218	4	0.8594	narG
46C	20.179	0.391	7.51	3.004	22666.30187	5423.730441	3131.39223	4.347071762	0.104104918	0.060105002	68089570.82	16292886.24	9406702.259	7.82477169	0.104104918	0.060105002	4	0.8594	narG
48C	20.22	0.28	8.529	3.4116	19274.12885	3239.834014	1870.51904	4.280774057	0.074470307	0.042995452	65755617.99	11053017.72	6381462.758	7.813732163	0.074470307	0.042995452	4	0.8594	narG
48T	19.669	0.669	5.647	2.2588	42578.04173	15772.38878	9106.19291	4.606427248	0.177948869	0.102738827	96175280.66	35626671.78	20569068.54	7.960305027	0.177948869	0.102738827	4	0.8594	narG
49C	20.853	0.092	5.639	2.2556	19615.50681	1094.645848	631.9940751	4.292146078	0.024341611	0.014053635	44244737.16	2469083.175	1425525.836	7.645408164	0.024341611	0.014053635	4	0.8594	narG
49T	19.389	0.08	5.403	2.1612	50173.57838	2497.912589	1442.170506	4.700122692	0.021328923	0.01231426	108435137.6	5398488.688	3116818.897	8.034817651	0.021328923	0.01231426	4	0.8594	narG
50C	19.336	0.378	6.274	2.5096	45415.20507	10769.93432	6218.024481	4.649303057	0.100632293	0.058100081	113973998.6	27028227.18	15604754.24	8.048907562	0.100632293	0.058100081	4	0.8594	narG
50T	19.846	0.091	4.527	1.8108	45278.31056	2547.23258	1470.645416	4.655435923	0.02427677	0.014016199	81989964.77	4612528.755	2663044.719	7.913306409	0.02427677	0.014016199	4	0.8594	narG
51C	19.901	0.451	6.311	2.5244	32177.34718	8840.208899	5103.896988	4.496552831	0.1198901	0.069218582	81228495.21	22316223.35	12884277.56	7.898711003	0.1198901	0.069218582	4	0.8594	narG
51T	20.72	0.343	7.402	2.9608	16428.72304	3353.20142	1935.971743	4.209335828	0.09123518	0.052674655	48642163.18	9928158.765	5732025.136	7.6807449	0.09123518	0.052674655	4	0.8594	narG
10T	15.62323856	0.03548624	17.099	6.8396	49763.80607	893.8518876	516.0656279	4.696866896	0.007799174	0.004502855	340364528	6113589.37	3529682.469	8.5318976	0.007799174	0.004502855	1	0.6587	nirK
11T	15.53718948	0.011524985	15.381	6.1524	57778.96818	337.5379217	194.87761	4.761764852	0.002532964	0.001462407	355479323.8	2076668.31	1198965.008	8.550809416	0.002532964	0.001462407	1	0.6587	nirK
12T	15.52217007	0.098955065	16.806	6.7224	53326.93052	2639.059927	1523.661959	4.726586385	0.021748365	0.012556425	358484957.7	17740816.45	10242665.15	8.554110736	0.021748365	0.012556425	1	0.6587	nirK
13T	15.77881622	0.028649466	14.192	5.6768	55415.52635	800.211587	462.0023752	4.743601114	0.006296586	0.003635336	314582860	4542641.137	2622695.083	8.497704708	0.006296586	0.003635336	1	0.6587	nirK
14T	16.19669914	0.055643328	11.233	4.4932	56678.94452	1597.252085	922.1739212	4.753306907	0.012229303	0.007060591	254669833.5	7176773.068	4143511.863	8.405862657	0.012229303	0.007060591	1	0.6587	nirK
15T	16.2834034	0.131048858	10.15	4.06	60105.54365	3962.62652	2287.823488	4.778280324	0.028801947	0.016628812	244028507.2	16088263.67	9288563.361	8.386806358	0.028801947	0.016628812	1	0.6587	nirK
16T	15.77634048	0.118707322	18.258	7.3032	43178.11852	2635.06228	1521.353917	4.634735702	0.026089521	0.015062792	315338435.2	19244386.84	11110751.92	8.498248896	0.026089521	0.015062792	1	0.6587	nirK
17T	15.97857952	0.087862335	8.935	3.574	79603.96006	3578.596523	2066.103666	4.900646347	0.019310403	0.011148867	284504553.3	12789903.97	7384254.503	8.453800896	0.019310403	0.011148867	1	0.6587	nirK
18T	15.75828266	0.00604326	13.762	5.5048	57740.09941	176.6076379	101.9644673	4.761476173	0.001328189	0.00076683	317847699.2	972189.7252	561293.9996	8.502217718	0.001328189	0.00076683	1	0.6587	nirK
19T	15.68757153	0.114717215	10.897	4.3588	75661.96836	4367.089026	2521.340025	4.878391615	0.025212575	0.014556487	329795387.7	19035267.65	10990016.9	8.517758557	0.025212575	0.014556487	1	0.6587	nirK
1T	16.04852104	0.100136228	15.085	6.034	45519.01675	2281.369486	1317.149287	4.657823827	0.022007961	0.012706302	274661747.1	13765783.48	7947678.797	8.438429133	0.022007961	0.012706302	1	0.6587	nirK
20T	16.38963127	0.057802118	12.934	5.1736	44646.77827	1296.360634	748.454161	4.649666864	0.012703763	0.007334521	230984572.1	6706851.376	3872202.448	8.363459712	0.012703763	0.007334521	1	0.6587	nirK
21T	16.46574593	0.056617469	11.666	4.6664	47628.60801	1356.257387	783.0355674	4.677749532	0.0124434	0.0071842	222254136.4	6328839.47	3653957.172	8.346731496	0.0124434	0.0071842	1	0.6587	nirK
2T	14.90231037	0.11586272	20.397	8.1588	60146.97693	3515.743391	2029.815393	4.778717139	0.025464334	0.01470184	490727155.4	28684247.18	16560857.83	8.690343426	0.025464334	0.01470184	1	0.6587	nirK
3T	15.26146221	0.058805112	19.439	7.7756	52578.00489	1577.684466	910.8765513	4.720675184	0.012924201	0.007461791	408825534.8	12267443.34	7082611.713	8.611409096	0.012924201	0.007461791	1	0.6587	nirK
4T	16.17106056	0.031769045	14.489	5.7956	44507.8146	712.2803367	411.2352441	4.648398966	0.006982208	0.00403118	257949490.3	4128091.919	2383354.981	8.41149737	0.006982208	0.00403118	1	0.6587	nirK
5T	15.54564381	0.117001183	19.165	7.666	46226.07908	2712.37934	1565.992942	4.664382578	0.025714546	0.0148463	354369122.3	20793100.02	12004901.9	8.548951393	0.025714546	0.0148463	1	0.6587	nirK
6T	15.02953815	0.198230043	20.029	8.0116	57560.69894	5817.234002	3358.581617	4.758661948	0.043567044	0.025153444	461153295.6	46605351.93	26907612.48	8.662381206	0.043567044	0.025153444	1	0.6587	nirK
7T	14.95311069	0.113950253	15.538	6.2152	76949.91721	4482.459665	2587.949294	4.885723481	0.025044011	0.014459167	478259125.4	27859383.31	16084622.45	8.67917859	0.025044011	0.014459167	1	0.6587	nirK
8T	15.41977024	0.107414022	17.475	6.99	54020.98463	2894.370107	1671.065361	4.732138807	0.023607477	0.013629783	377606682.6	20231647.05	11680746.87	8.576615982	0.023607477	0.013629783	1	0.6587	nirK
9T	15.6991663	0.037610859	18.195	7.278	45003.93706	853.1455361	492.5638049	4.653198204	0.008266123	0.004772448	327538653.9	6209193.211	3584879.372	8.515210256	0.008266123	0.004772448	1	0.6587	nirK
10C	17.35680389	0.192550495	7.529	3.0116	79353.18169	8323.398128	4805.51615	4.897900154	0.047064551	0.027172731	238980042	25066745.8	14472292.44	8.376697443	0.047064551	0.027172731	2	0.7559	nirK
11C	17.94577217	0.037245557	6.693	2.6772	63844.0805	1344.103104	776.018289	4.80505684	0.009103822	0.005256094	170923372.3	3598432.831	2077556.163	8.232737657	0.009103822	0.005256094	2	0.7559	nirK
12C	17.57867622	0.06764783	5.16	2.064	101850.7031	3836.092775	2214.769196	5.007755682	0.01653496	0.009546463	210219851.2	7917695.488	4571283.621	8.322465375	0.01653496	0.009546463	2	0.7559	nirK
13C	16.71530724	0.120659813	10.029	4.0116	85278.06007	5673.752721	3275.742661	4.930178654	0.029492525	0.017027517	342101465.8	22760826.42	13140969.26	8.533496276	0.029492525	0.017027517	2	0.7559	nirK
14C	17.40775108	0.099173829	5.232	2.0928	110653.6605	6140.083555	3544.978893	5.043516534	0.024240767	0.013995414	231575980.7	12849966.86	7418931.828	8.36424426	0.024240767	0.013995414	2	0.7559	nirK
15C	16.26801872	0.004553156	8	3.2	137301.9375	351.5923347	202.9919291	5.137675715	0.001112914	0.000642541	439366199.9	1125095.471	649574.173	8.642825694	0.001112914	0.000642541	2	0.7559	nirK
16C	16.53381157	0.08132337	7.652	3.0608	123687.1681	5584.893928	3224.440012	5.092024087	0.019877633	0.011476357	378581684	17094243.33	9869365.99	8.57785904	0.019877633	0.011476357	2	0.7559	nirK
17C	17.55893898	0.045242425	4.109	1.6436	129296.6834	3274.062171	1890.280676	5.111493869	0.011058473	0.006384612	212512028.8	5381248.584	3106865.319	8.327290002	0.011058473	0.006384612	2	0.7559	nirK
18C	16.65130424	0.219757229	8.559	3.4236	103948.4079	12375.55507	7145.030051	5.014657788	0.053714613	0.031012146	355877769.5	42368950.34	24461724.88	8.549140805	0.053714613	0.031012146	2	0.7559	nirK
1C	17.1650753	0.158800527	6.095	2.438	109066.0317	9821.884953	5670.667922	5.036527243	0.038815148	0.022409936	265902985.4	23945755.52	13825088.39	8.423560944	0.038815148	0.022409936	2	0.7559	nirK
22T	14.87738037	0.047046114	12.85	5.14	187013.756	4928.361836	2845.391032	5.271772378	0.011499343	0.006639149	961250705.6	25331779.84	14625309.91	8.982735497	0.011499343	0.006639149	2	0.7559	nirK
23T	15.79679489	0.288351715	12.989	5.1956	111247.2844	18789.59702	10848.1789	5.042369998	0.070480962	0.040692203	577996391	97623230.26	56362798.27	8.758005706	0.070480962	0.040692203	2	0.7559	nirK
24T	15.27478027	0.070563801	11.529	4.6116	166716.3422	6665.980764	3848.605788	5.221748809	0.017247703	0.009957966	768829083.6	30740836.89	17748230.45	8.885600439	0.017247703	0.009957966	2	0.7559	nirK
2C	16.45904541	0.126692265	6.102	2.4408	161930.2813	11316.77053	6533.740509	5.208601718	0.030967019	0.017878817	395239430.6	27621973.5	15947553.83	8.596133912	0.030967019	0.017878817	2	0.7559	nirK
3C	16.70076942	0.182359591	9.174	3.6696	94173.27518	9394.021021	5423.640565	4.972430984	0.044573618	0.02573459	345578250.6	34472299.54	19902591.42	8.537049711	0.044573618	0.02573459	2	0.7559	nirK
4C	16.98656273	0.132418901	7.197	2.8788	102041.3736	7452.056065	4302.446575	5.007982909	0.032366762	0.018686959	293756706.4	21452979	12385883.2	8.467194403	0.032366762	0.018686959	2	0.7559	nirK
5C	16.22979546	0.27884835	6.485	2.594	174506.1796	27912.50663	16115.29322	5.238198756	0.068158086	0.039351089	452669029.8	72405042.2	41803070.6	8.652168728	0.068158086	0.039351089	2	0.7559	nirK
6C	17.70570183	0.092927352	7.227	2.8908	67732.66056	3578.407982	2065.994812	4.830399455	0.022713959	0.01311391	195801575.2	10344461.79	5972377.802	8.291417501	0.022713959	0.01311391	2	0.7559	nirK
7C	17.55900764	0.151273221	9.03	3.612	58962.87966	5048.724794	2914.882619	4.769525322	0.036975268	0.021347681	212973921.3	18235993.96	10528556.02	8.327273063	0.036975268	0.021347681	2	0.7559	nirK
8C	17.00591469	0.140440896	6.3	2.52	115333.9487	8948.722099	5166.547113	5.06106372	0.034327558	0.019819025	290641550.7	22550779.69	13019698.72	8.462464261	0.034327558	0.019819025	2	0.7559	nirK
9C	17.89514923	0.1675051	6.978	2.7912	63181.38367	5834.006702	3368.26534	4.799320006	0.040942778	0.023638324	176351878.1	16283879.51	9401502.216	8.245110963	0.040942778	0.023638324	2	0.7559	nirK
19C	16.892	0.26	4.699	1.8796	302243.3383	42900.3445	24768.52545	5.477255939	0.064507576	0.037243466	568096578.6	80635487.53	46554920.43	8.751321375	0.052340935	0.030219053	3	0.7724	nirK
20C	16.143	0.074	7.132	2.8528	303707.5606	12926.96374	7463.385995	5.482195676	0.018361099	0.010600785	866416929	36878042.16	21291547.57	8.937467002	0.100212555	0.057857745	3	0.7724	nirK
21C	17.348	0.076	6.464	2.5856	168104.3688	7344.678685	4240.452216	5.225306533	0.018774049	0.010839202	434650656	18990401.21	10964113.25	8.637867872	0.014310444	0.008262139	3	0.7724	nirK
22C	17.554	0.109	4.458	1.7832	216805.2509	13359.39792	7713.051984	5.335507603	0.027214893	0.015712526	386607123.4	23822478.37	13753914.3	8.586707658	0.019507137	0.011262451	3	0.7724	nirK
23C	17.756	0.055	5.639	2.2556	152503.0933	4757.373986	2746.671151	5.18313702	0.013602355	0.007853323	343985977.4	10730732.76	6195391.449	8.536399106	0.010991592	0.006345998	3	0.7724	nirK
24C	17.903	0.076	4.73	1.892	167193.7103	7218.804273	4167.77859	5.222945507	0.018987388	0.010962373	316330499.9	13657977.68	7885437.092	8.499866639	0.009743978	0.005625689	3	0.7724	nirK
25C	18.062	0.149	3.806	1.5224	190092.5564	15872.83285	9164.18432	5.277923434	0.037125678	0.02143452	289396907.9	24164800.73	13951554.21	8.46045221	0.014303848	0.00825833	3	0.7724	nirK
26C	18.165	0.034	10.603	4.2412	64170.27022	1256.49359	725.4369123	4.807278493	0.008489105	0.004901187	272158950	5329040.613	3076723.033	8.434767245	0.006423151	0.003708408	3	0.7724	nirK
27C	18.388	0.423	6.987	2.7948	87331.71185	20322.72983	11733.33354	4.932915494	0.105050803	0.060651109	244074668.3	56797965.33	32792320.57	8.379266229	0.019964649	0.011526595	3	0.7724	nirK
29C	18.001	0.13	5.96	2.384	125582.6062	9227.546934	5327.526706	5.098132292	0.032386056	0.018698098	299388933.1	21998471.89	12700823.67	8.475438543	0.077901278	0.044976324	3	0.7724	nirK
31C	18.876	0.013	6.452	2.5808	70208.30611	512.5828176	295.9398277	4.84638078	0.003170241	0.00183034	181193596.4	1322873.736	763761.5075	8.25813513	0.007733545	0.004464965	3	0.7724	nirK
32C	19.555	1.029	6.998	2.7992	48521.44147	22796.64871	13161.65127	4.642337907	0.255764257	0.147665563	135821219	63812379.08	36842094.24	8.089371836	0.090234625	0.052096985	3	0.7724	nirK
34C	17.941	0.13	6.646	2.6584	116592.3005	8637.315398	4986.75637	5.065867131	0.03242338	0.018719647	309948971.6	22961439.25	13256793.13	8.490487459	0.040867468	0.023594843	3	0.7724	nirK
35C	18.517	0.293	9.881	3.9524	56822.05944	9359.517202	5403.719776	4.750502566	0.07271493	0.041981984	224583507.7	36992555.79	21357662.04	8.347363456	0.036733932	0.021208346	3	0.7724	nirK
36C	18.092	0.303	6.69	2.676	107039.0771	17741.09342	10242.82506	5.025314739	0.075323953	0.043488305	286436570.3	47475165.98	27409799.86	8.452800848	0.026069014	0.015050952	3	0.7724	nirK
37C	17.698	0.156	9.543	3.8172	93392.01627	8124.444513	4690.650227	4.969174789	0.038787875	0.02239419	356496004.5	31012629.6	17905150.05	8.550919704	0.008958214	0.005172027	3	0.7724	nirK
38C	17.741	0.113	10.81	4.324	80316.54143	5287.335267	3052.644439	4.904192048	0.028092472	0.016219196	347288725.1	22862437.69	13199634.56	8.540077733	0.003488989	0.002014369	3	0.7724	nirK
39C	17.717	0.035	4.407	1.7628	199511.6497	3961.678825	2287.276336	5.299911389	0.008599959	0.004965189	351699136	6983647.432	4032010.725	8.546114431	0.04922057	0.028417509	3	0.7724	nirK
41C	17.136	0.05	5.973	2.3892	205269.3989	5811.943034	3355.526875	5.312206921	0.01239435	0.007155881	490429647.8	13885894.3	8017024.811	8.690459427	0.177799451	0.102652561	3	0.7724	nirK
42C	19.356	0.292	2.48	0.992	140110.3007	24333.91536	14049.19258	5.142313104	0.072645179	0.041941714	138989418.3	24139244.04	13936799.04	8.138824776	0.130020233	0.075067217	3	0.7724	nirK
44C	17.938	0.438	4.229	1.6916	186813.03	43011.21816	24832.53839	5.262803756	0.108773417	0.062800362	316012921.6	72757776.65	42006721.93	8.491101433	0.065223012	0.037656524	3	0.7724	nirK
25T	20.20707893	0.083657742	8.372	3.3488	5494.961195	256.1236535	147.8730603	3.739653009	0.020102785	0.011606349	18401526.05	857706.891	495197.3044	7.26454222	0.020102785	0.011606349	4	0.7393	nirK
26T	18.76935387	0.080420509	6.304	2.5216	16167.21952	719.2332206	415.2494935	4.208348744	0.019324884	0.011157227	40767260.74	1813618.489	1047093.123	7.61002494	0.019324884	0.011157227	4	0.7393	nirK
27T	18.72623062	0.772154808	5.232	2.0928	21205.59258	9226.421189	5326.876757	4.299659794	0.185547227	0.107125741	44379064.16	19309054.26	11148087.68	7.620387521	0.185547227	0.107125741	4	0.7393	nirK
29T	18.91077042	0.094297595	6.381	2.5524	14773.60832	766.10439	442.3105758	4.169094094	0.022659521	0.01308248	37708157.88	1955404.845	1128953.514	7.57604283	0.022659521	0.01308248	4	0.7393	nirK
32T	19.74854851	0.594035745	4.068	1.6272	15072.80095	4604.649857	2658.495835	4.163285368	0.142745584	0.082414202	24526461.71	7492686.248	4325904.422	7.374726303	0.142745584	0.082414202	4	0.7393	nirK
36T	19.83069611	0.610676229	10.554	4.2216	5558.634932	1692.450021	977.1364754	3.729509321	0.146744258	0.084722837	23466333.23	7144847.01	4125079.345	7.354986402	0.146744258	0.084722837	4	0.7393	nirK
37T	19.45876694	0.251773596	6.03	2.412	11606.9701	1552.48131	896.3255023	4.061983075	0.060500684	0.034930086	27996011.88	3744584.92	2161937.112	7.444360379	0.060500684	0.034930086	4	0.7393	nirK
38T	18.4992218	0.071165025	8.13	3.252	14554.90696	567.508641	327.6512667	4.162786437	0.017100812	0.009873158	47332557.45	1845538.101	1065521.919	7.674936974	0.017100812	0.009873158	4	0.7393	nirK
41T	19.08166313	0.506605089	8.508	3.4032	10322.69296	2630.997233	1519.006961	4.003090185	0.121736176	0.070284414	35130188.68	8953809.784	5169484.489	7.534977658	0.121736176	0.070284414	4	0.7393	nirK
42T	19.3167057	0.150418326	7.123	2.8492	10586.93064	872.0621855	503.4853376	4.023774164	0.036145219	0.020868452	30164282.77	2484679.579	1434530.424	7.478497099	0.036145219	0.020868452	4	0.7393	nirK
44T	19.52360344	0.030156726	6.452	2.5808	10400.78882	172.7132639	99.71604939	4.017026102	0.0072466	0.004183826	26842355.79	445738.3914	257347.1803	7.428780452	0.0072466	0.004183826	4	0.7393	nirK
45C	19.38560677	0.429819584	5.874	2.3496	12569.03787	3077.667171	1776.89197	4.090946533	0.103284771	0.05963149	29532211.39	7231286.785	4174985.372	7.461940467	0.103284771	0.05963149	4	0.7393	nirK
46C	19.51648903	0.054502416	7.51	3.004	8972.663901	269.0202885	155.318936	3.952790255	0.01309682	0.007561452	26953882.36	808136.9466	466578.0837	7.430490183	0.01309682	0.007561452	4	0.7393	nirK
48C	19.78100777	0.362433046	8.529	3.4116	6916.718611	1425.27025	822.8801628	3.833968303	0.087091927	0.050282548	23597077.21	4862451.986	2807337.963	7.366926409	0.087091927	0.050282548	4	0.7393	nirK
48T	18.84408379	0.16529277	5.647	2.2588	17353.16969	1543.467804	891.121552	4.238189866	0.039719516	0.022932073	39197339.68	3486385.075	2012865.362	7.592067645	0.039719516	0.022932073	4	0.7393	nirK
49C	20.1354847	0.15084596	5.639	2.2556	8501.175715	694.7892337	401.1367511	3.92848439	0.036247978	0.02092778	19175251.94	1567166.596	904804.0558	7.281746476	0.036247978	0.02092778	4	0.7393	nirK
49T	20.81066704	0.181883499	5.403	2.1612	6113.614576	630.942374	364.2747494	3.784806571	0.043706234	0.025233806	13212743.82	1363592.659	787270.5885	7.11950153	0.043706234	0.025233806	4	0.7393	nirK
50C	19.15727425	0.33026126	6.274	2.5096	13242.3709	2365.276165	1365.592831	4.11720426	0.079361108	0.045819157	33233054.02	5935897.065	3427091.768	7.516808766	0.079361108	0.045819157	4	0.7393	nirK
50T	19.22865295	0.115138032	4.527	1.8108	17472.93919	1091.985116	630.4579008	4.241785816	0.027667436	0.015973801	31639998.28	1977366.649	1141633.167	7.499656302	0.027667436	0.015973801	4	0.7393	nirK
51C	19.17846489	0.06092136	6.311	2.5244	12874.25184	429.9405204	248.2262752	4.109558526	0.01463928	0.008451992	32499761.35	1085341.85	626622.4091	7.511716697	0.01463928	0.008451992	4	0.7393	nirK
51T	20.83585358	0.278977036	7.402	2.9608	4419.664503	652.0445963	376.4581232	3.642040184	0.067037619	0.038704187	13085742.66	1930573.641	1114617.211	7.113449256	0.067037619	0.038704187	4	0.7393	nirK
10T	18.963	0.02	17.099	6.8396	90160.98524	987.3749108	570.0611706	4.955001328	0.004747707	0.00274109	616665074.6	6753249.44	3898990.382	8.790032032	0.004747707	0.00274109	1	0.7087	nirS
11T	19.296	0.048	15.381	6.1524	83884.20587	2175.008448	1255.741713	4.923583736	0.011185527	0.006457967	516089188.2	13381521.98	7725825.315	8.712628299	0.011185527	0.006457967	1	0.7087	nirS
12T	18.77	0.007	16.806	6.7224	101758.654	354.7262658	204.8013051	5.007569595	0.001513732	0.000873953	684062375.7	2384611.849	1376756.293	8.835093946	0.001513732	0.000873953	1	0.7087	nirS
13T	19.347	0.067	14.192	5.6768	88464.06022	3173.771122	1832.377612	4.946580366	0.015591777	0.009001916	502192777.1	18016863.9	10402041.23	8.70068396	0.015591777	0.009001916	1	0.7087	nirS
14T	20.081	0.396	11.233	4.4932	76496.85168	15126.4183	8733.241678	4.877420847	0.092093462	0.053170185	343715653.9	67966022.71	39240201.51	8.529976597	0.092093462	0.053170185	1	0.7087	nirS
15T	19.933	0.039	10.15	4.06	90354.56128	1893.659076	1093.304577	4.955886806	0.009068505	0.005235704	366839518.8	7688255.849	4438816.584	8.56441284	0.009068505	0.005235704	1	0.7087	nirS
16T	19.87	0.183	18.258	7.3032	52103.07485	5102.554119	2945.960994	4.71548058	0.042401795	0.024480688	380519176.3	37264973.24	21514942.33	8.578993774	0.042401795	0.024480688	1	0.7087	nirS
17T	19.748	0.076	8.935	3.574	113402.4452	4607.797853	2660.313331	5.054380963	0.017781692	0.010266265	405300339.2	16468269.53	9507959.843	8.607535511	0.017781692	0.010266265	1	0.7087	nirS
18T	19.952	0.034	13.762	5.5048	65950.72486	1179.181677	680.8008586	4.819172973	0.007805332	0.00450641	363045550.2	6491159.295	3747672.567	8.559914518	0.007805332	0.00450641	1	0.7087	nirS
19T	19.669	0.076	10.897	4.3588	96986.32903	3901.882724	2252.753041	4.98647266	0.017669804	0.010201666	422744011	17007526.42	9819299.955	8.625839602	0.017669804	0.010201666	1	0.7087	nirS
1T	19.728	0.205	15.085	6.034	68122.25304	7694.841721	4442.618939	4.831506339	0.047753259	0.027570357	411049674.9	46430674.95	26806762.68	8.612111644	0.047753259	0.027570357	1	0.7087	nirS
20T	20.228	0.063	12.934	5.1736	60554.43408	2041.980932	1178.938241	4.781980353	0.014710287	0.008492988	313284420.1	10564392.55	6099354.882	8.495773201	0.014710287	0.008492988	1	0.7087	nirS
21T	20.038	0.161	11.666	4.6664	74485.57933	6381.54201	3684.384997	4.87099973	0.037466698	0.021631408	347579507.4	29778827.64	17192814.15	8.539981694	0.037466698	0.021631408	1	0.7087	nirS
2T	18.522	0.122	20.397	8.1588	95860.30141	6330.319053	3654.811409	4.981016527	0.028369633	0.016379215	782105027.1	51647807.09	29818875.32	8.892642814	0.028369633	0.016379215	1	0.7087	nirS
3T	18.869	0.225	19.439	7.7756	83806.38544	10153.60981	5862.189356	4.921169892	0.052285782	0.03018721	651644930.6	78950408.43	45582039.56	8.811903803	0.052285782	0.03018721	1	0.7087	nirS
4T	19.694	0.105	14.489	5.7956	71994.94925	4042.759331	2334.088188	4.856846693	0.024341527	0.014053587	417253927.9	23430215.98	13527441.5	8.619945097	0.024341527	0.014053587	1	0.7087	nirS
5T	19.253	0.231	19.165	7.666	69217.19112	8223.544114	4747.865408	4.838064581	0.05357188	0.030929739	530618987.1	63041689.18	36397136.22	8.722633395	0.05357188	0.030929739	1	0.7087	nirS
6T	18.795	0.061	20.029	8.0116	84263.32026	2781.751997	1606.045264	4.925480182	0.014379125	0.008301792	675084016.6	22286284.3	12866992.24	8.82919944	0.014379125	0.008301792	1	0.7087	nirS
7T	18.971	0.044	15.538	6.2152	98808.93385	2334.778161	1347.9848	4.994715493	0.010251816	0.005918889	614117285.7	14511113.23	8377995.127	8.788170601	0.010251816	0.005918889	1	0.7087	nirS
8T	19.444	0.332	17.475	6.99	68902.31617	11672.8165	6739.303751	4.833792398	0.077305228	0.044632194	481627190	81592987.36	47107733.22	8.678269573	0.077305228	0.044632194	1	0.7087	nirS
9T	19.377	0.091	18.195	7.278	67926.71141	3359.517114	1939.61811	4.831691729	0.021239142	0.012262424	494370605.6	24450565.56	14116540.61	8.69370378	0.021239142	0.012262424	1	0.7087	nirS
10C	21.839	0.161	7.529	3.0116	174487.3241	13968.00375	8064.430727	5.240861839	0.034036659	0.019651074	525486025.1	42066040.1	24286839.58	8.719659128	0.034036659	0.019651074	2	0.6248	nirS
11C	22.541	0.011	6.693	2.6772	139360.6102	716.5143918	413.679777	5.144136209	0.00223423	0.001289933	373096225.6	1918252.33	1107503.499	8.571817026	0.00223423	0.001289933	2	0.6248	nirS
12C	22.065	0.272	5.16	2.064	229000.5177	29101.24281	16801.61037	5.357378567	0.057281796	0.03307166	472657068.5	60064965.16	34678523.81	8.67208826	0.057281796	0.03307166	2	0.6248	nirS
13C	21.292	0.192	10.029	4.0116	170997.7439	16093.69179	9291.697287	5.231720055	0.040586204	0.023432456	685974549.6	64561453.98	37274572.84	8.835037677	0.040586204	0.023432456	2	0.6248	nirS
14C	22.275	0.136	5.232	2.0928	203106.093	13347.63332	7706.25969	5.30709215	0.028731713	0.016588262	425060431.4	27933927.01	16127660.28	8.627819877	0.028731713	0.016588262	2	0.6248	nirS
15C	19.754	0.121	8	3.2	451440.6004	26551.77056	15329.67188	5.654100512	0.025517287	0.014732413	1444609921	84965665.78	49054950.01	9.15925049	0.025517287	0.014732413	2	0.6248	nirS
16C	21.069	0.114	7.652	3.0608	249258.2826	13566.31183	7832.513784	5.396211496	0.024017588	0.013866561	762929751.4	41523767.24	23973758.19	8.882046449	0.024017588	0.013866561	2	0.6248	nirS
17C	21.939	0.018	4.109	1.6436	304042.1095	2589.803201	1495.223575	5.482923225	0.003701541	0.002137086	499723611.2	4256600.541	2457549.468	8.698719358	0.003701541	0.002137086	2	0.6248	nirS
18C	21.051	0.027	8.559	3.4236	224586.2766	2971.648332	1715.681964	5.351357917	0.005738391	0.003313061	768893576.4	10173735.23	5873808.773	8.885840935	0.005738391	0.003313061	2	0.6248	nirS
1C	21.593	0.127	6.095	2.438	242759.2424	15072.75832	8702.261073	5.384623106	0.026768049	0.01545454	591847033	36747384.78	21216112.5	8.771656807	0.026768049	0.01545454	2	0.6248	nirS
22T	20.069	0.777	12.85	5.14	251719.5452	83452.67153	48181.42237	5.381955025	0.163742178	0.094536591	1293838462	428946731.7	247652511	9.092918144	0.163742178	0.094536591	2	0.6248	nirS
23T	19.84	0.183	12.989	5.1956	267110.8001	23641.27566	13649.29686	5.425556125	0.038471292	0.022211411	1387800873	122830611.8	70916286.79	9.141191834	0.038471292	0.022211411	2	0.6248	nirS
24T	19.897	0.053	11.529	4.6116	291978.156	7490.033878	4324.373076	5.46525419	0.011220121	0.00647794	1346486464	34541040.23	19942278.88	9.129105821	0.011220121	0.00647794	2	0.6248	nirS
2C	22.03	0.076	6.102	2.4408	195945.0209	7333.248417	4233.852947	5.291934219	0.016087336	0.009288028	478262607.1	17898992.74	10333988.27	8.679466413	0.016087336	0.009288028	2	0.6248	nirS
3C	21.708	0.368	9.174	3.6696	153945.0485	27130.55118	15663.83103	5.182795959	0.07747485	0.044730126	564916750.1	99558270.61	57479994.34	8.747414686	0.07747485	0.044730126	2	0.6248	nirS
4C	21.833	0.05	7.197	2.8788	182724.1268	4372.018912	2524.186296	5.261712418	0.010447578	0.006031912	526026216.1	12586168.04	7266627.508	8.720923912	0.010447578	0.006031912	2	0.6248	nirS
5C	20.921	0.09	6.485	2.594	315853.0806	13991.22338	8077.836583	5.499204883	0.019042608	0.010994255	819322891.2	36293233.44	20953908.1	8.913174854	0.019042608	0.010994255	2	0.6248	nirS
6C	22.459	0.078	7.227	2.8908	134346.0009	5081.210481	2933.638239	5.128014492	0.016613169	0.009591618	388367419.3	14688763.26	8480561.422	8.589032538	0.016613169	0.009591618	2	0.6248	nirS
7C	21.988	0.113	9.03	3.612	135210.5241	7497.167608	4328.491737	5.130572295	0.023799968	0.013740918	488380413	27079769.4	15634512.15	8.688320036	0.023799968	0.013740918	2	0.6248	nirS
8C	21.458	0.109	6.3	2.52	250634.7832	13002.16478	7506.803335	5.39864415	0.022857222	0.013196623	631599653.7	32765455.24	18917144.4	8.800044691	0.022857222	0.013196623	2	0.6248	nirS
9C	22.403	0.157	6.978	2.7912	143205.53	11036.59969	6371.983804	5.155116507	0.032983084	0.019042793	399715275.2	30805357.06	17785481.19	8.600907463	0.032983084	0.019042793	2	0.6248	nirS
19C	19.864	0.295	4.699	1.8796	128941.5824	19882.2856	11479.04294	5.106915378	0.067485849	0.038962973	242358598.3	37370744.02	21576009.12	8.380980814	0.067485849	0.038962973	3	0.6929	nirS
20C	18.858	0.28	7.132	2.8528	144129.3221	21087.2757	12174.7443	5.155628723	0.063921619	0.036905164	411172130.2	60157780.13	34732110.55	8.610900049	0.063921619	0.036905164	3	0.6929	nirS
21C	20.413	0.106	6.464	2.5856	69706.73194	3838.480654	2216.147839	4.842828955	0.024191312	0.013966861	180233726.1	9924775.579	5730071.852	8.255390294	0.024191312	0.013966861	3	0.6929	nirS
22C	20.388	0.217	4.458	1.7832	102785.5967	11612.87333	6704.695545	5.010058221	0.049586138	0.02862857	183287276	20708075.73	11955813.1	8.261258276	0.049586138	0.02862857	3	0.6929	nirS
23C	20.683	0.045	5.639	2.2556	69283.78947	1623.152247	937.127387	4.840552186	0.010173831	0.005873864	156276515.5	3661182.209	2113784.534	8.193814271	0.010173831	0.005873864	3	0.6929	nirS
24C	20.747	0.152	4.73	1.892	80019.60634	6471.118608	3736.10207	4.902261121	0.034800722	0.020092206	151397095.2	12243356.41	7068705.117	8.179182253	0.034800722	0.020092206	3	0.6929	nirS
25C	20.67	0.123	3.806	1.5224	103429.1303	6777.949833	3913.251161	5.014029072	0.028187932	0.01627431	157460507.9	10318750.83	5957533.567	8.196557848	0.028187932	0.01627431	3	0.6929	nirS
26C	20.255	0.26	10.603	4.2412	46434.17861	6191.113183	3574.440863	4.664176486	0.059371802	0.034278326	196936638.3	26257749.23	15159918.59	8.291665239	0.059371802	0.034278326	3	0.6929	nirS
27C	19.608	0.042	6.987	2.7948	98435.99161	2202.359803	1271.533025	4.993081696	0.009692457	0.005595942	275108909.4	6155155.179	3553680.499	8.43943243	0.009692457	0.005595942	3	0.6929	nirS
29C	20.554	0.306	5.96	2.384	70749.30598	11584.81175	6688.494184	4.845924244	0.069950207	0.040385771	168666345.4	27618191.22	15945370.13	8.223230495	0.069950207	0.040385771	3	0.6929	nirS
31C	20.937	0.041	6.452	2.5808	52963.81412	1129.831597	652.3085768	4.723913406	0.009261305	0.005347017	136689011.5	2915869.386	1683477.975	8.135667756	0.009261305	0.005347017	3	0.6929	nirS
32C	20.512	0.133	6.998	2.7992	61164.84374	4217.653533	2435.063403	4.785798863	0.030422289	0.017564317	171212630.6	11806055.77	6816229.477	8.232832793	0.030422289	0.017564317	3	0.6929	nirS
34C	20.11	0.234	6.646	2.6584	79852.8083	9631.37943	5560.679506	4.900118993	0.053587237	0.030938606	212280705.6	25604059.08	14782510.4	8.324739321	0.053587237	0.030938606	3	0.6929	nirS
35C	20.882	0.287	9.881	3.9524	35858.08157	5175.927277	2988.323006	4.551381092	0.06558879	0.037867706	141725481.6	20457334.97	11811047.85	8.148241983	0.06558879	0.037867706	3	0.6929	nirS
36C	19.381	0.284	6.69	2.676	116702.2327	16832.37145	9718.174185	5.063920045	0.064908115	0.037474717	312295174.6	45043425.99	26005834.12	8.491406154	0.064908115	0.037474717	3	0.6929	nirS
37C	19.646	0.117	9.543	3.8172	70733.45235	4349.558885	2511.218993	4.849075957	0.026760606	0.015450243	270003734.3	16603136.17	9585825.14	8.430820872	0.026760606	0.015450243	3	0.6929	nirS
38C	20.291	0.186	10.81	4.324	44566.75351	4350.722487	2511.890799	4.647625282	0.042537086	0.024558798	192706642.2	18812524.03	10861415.82	8.283510968	0.042537086	0.024558798	3	0.6929	nirS
39C	20.351	0.045	4.407	1.7628	105583.4911	2513.49181	1451.165173	5.023514315	0.010306733	0.005950595	186122578.1	4430783.363	2558113.967	8.269717357	0.010306733	0.005950595	3	0.6929	nirS
41C	18.53	0.127	5.973	2.3892	203367.5492	13424.29702	7750.5215	5.3076362	0.029163821	0.01683774	485885748.7	32073330.45	18517545.97	8.685888706	0.029163821	0.01683774	3	0.6929	nirS
42C	20.828	0.318	2.48	0.992	147235.5343	23606.51676	13629.22881	5.16407604	0.072601207	0.041916327	146057650.1	23417664.63	13520194.98	8.160587712	0.072601207	0.041916327	3	0.6929	nirS
44C	19.046	0.025	4.229	1.6916	218636.3808	2883.205036	1664.619204	5.339697349	0.005711093	0.003297301	369845301.7	4877229.639	2815869.845	8.567995025	0.005711093	0.003297301	3	0.6929	nirS
25T	21.911	0.415	8.372	3.3488	34042.50478	6405.580844	3698.263825	4.52645578	0.086853123	0.050144674	114001540	21451009.13	12384745.9	8.051344991	0.086853123	0.050144674	4	0.6188	nirS
26T	20.519	0.232	6.304	2.5216	87600.21364	10020.40559	5785.283864	4.940663558	0.048630386	0.028076767	220892698.7	25267454.73	14588171.79	8.342339754	0.048630386	0.028076767	4	0.6188	nirS
27T	21.194	0.098	5.232	2.0928	76003.52771	3636.257381	2099.394178	4.88050687	0.020566061	0.011873821	159060182.8	7609959.446	4393612.135	8.201234597	0.020566061	0.011873821	4	0.6188	nirS
29T	20.996	0.058	6.381	2.5524	68496.9857	1929.34617	1113.908531	4.835557695	0.012145575	0.007012251	174831706.3	4924463.165	2843140.134	8.242506431	0.012145575	0.007012251	4	0.6188	nirS
32T	20.649	0.159	4.068	1.6272	127224.0151	9862.759439	5694.266817	5.103709736	0.033357052	0.019258703	207018917.3	16048682.16	9265710.965	8.315150671	0.033357052	0.019258703	4	0.6188	nirS
36T	21.308	0.113	10.554	4.2216	35673.11346	1924.672643	1111.210269	4.551914561	0.023641434	0.013649389	150597615.8	8125198.03	4691085.27	8.177391642	0.023641434	0.013649389	4	0.6188	nirS
37T	21.345	0.362	6.03	2.412	61871.88266	10387.8974	5997.45536	4.787206042	0.075645783	0.043674113	149234981	25055608.53	14465862.33	8.169583346	0.075645783	0.043674113	4	0.6188	nirS
38T	21.05	0.127	8.13	3.252	52441.87212	3230.363826	1865.051424	4.719131659	0.02665057	0.015386714	170540968.1	10505143.16	6065147.232	8.231282196	0.02665057	0.015386714	4	0.6188	nirS
41T	20.875	0.155	8.508	3.4032	54567.60607	3997.023071	2307.682346	4.73613511	0.032513121	0.018771459	185704477	13602668.92	7853504.56	8.268022582	0.032513121	0.018771459	4	0.6188	nirS
42T	22.192	0.062	7.123	2.8492	34501.65372	1027.178074	593.0415373	4.537712176	0.012885949	0.007439706	98302111.79	2926635.767	1689693.948	7.992435112	0.012885949	0.007439706	4	0.6188	nirS
44T	21.449	0.198	6.452	2.5808	54621.5627	5052.94511	2917.319219	4.736077703	0.041317838	0.023854865	140967329	13040640.74	7529017.441	8.147832053	0.041317838	0.023854865	4	0.6188	nirS
45C	20.812	0.29	5.874	2.3496	81814.23967	11103.26594	6410.473577	4.910065569	0.06053164	0.034947959	192230737.5	26088233.64	15062048.72	8.281059502	0.06053164	0.034947959	4	0.6188	nirS
46C	20.137	0.165	7.51	3.004	88195.81225	6988.564031	4034.849324	4.944534541	0.034539844	0.019941588	264940220	20993646.35	12120687.37	8.42223447	0.034539844	0.019941588	4	0.6188	nirS
48C	20.916	0.043	8.529	3.4116	53261.29698	1098.166188	634.0265443	4.726349838	0.008993412	0.005192349	181706240.8	3746503.767	2163044.959	8.259307944	0.008993412	0.005192349	4	0.6188	nirS
48T	21.633	0.281	5.647	2.2588	57305.38261	7467.305314	4311.250733	4.755610502	0.058746556	0.03391734	129441398.2	16867149.24	9738253.156	8.109488281	0.058746556	0.03391734	4	0.6188	nirS
49C	21.232	0.101	5.639	2.2556	69207.69252	3317.212434	1915.193492	4.839815826	0.021094299	0.012178799	156104871.3	7482304.366	4319910.44	8.193077912	0.021094299	0.012178799	4	0.6188	nirS
49T	19.984	0.153	5.403	2.1612	131942.8374	9526.344606	5500.037623	5.119608829	0.032045627	0.018501551	285154860.3	20588335.96	11886681.31	8.454303787	0.032045627	0.018501551	4	0.6188	nirS
50C	20.328	0.033	6.274	2.5096	96083.91085	1549.926833	894.8506744	4.982612995	0.007006664	0.0040453	241132182.7	3889696.381	2245717.252	8.382217501	0.007006664	0.0040453	4	0.6188	nirS
50T	21.823	0.095	4.527	1.8108	64880.59398	2965.702785	1712.249302	4.811809992	0.01996709	0.011528005	117485779.6	5370294.604	3100541.035	8.069680478	0.01996709	0.011528005	4	0.6188	nirS
51C	19.914	0.072	6.311	2.5244	116632.3698	4007.227822	2313.574061	5.066646433	0.015037393	0.008681843	294426754.2	10115845.91	5840386.361	8.468804605	0.015037393	0.008681843	4	0.6188	nirS
51T	21.934	0.032	7.402	2.9608	37591.57176	580.2347992	334.9987175	4.575055949	0.006710058	0.003874054	111301125.7	1717959.194	991864.2028	8.046465021	0.006710058	0.003874054	4	0.6188	nirS
10T	14.4	0.033	17.099	6.8396	142330.0845	2453.349864	1416.442204	5.153253585	0.007500308	0.004330305	973480845.6	16779931.73	9687898.102	8.988284289	0.007500308	0.004330305	1	0.6674	nosZ
11T	14.396	0.089	15.381	6.1524	158618.4733	7248.547078	4184.950606	5.200053936	0.019723681	0.011387473	975884294.9	44595961.04	25747490.11	8.989098499	0.019723681	0.011387473	1	0.6674	nosZ
12T	14.468	0.048	16.806	6.7224	139853.3369	3398.034919	1961.856375	5.145586968	0.010589398	0.006113792	940150071.8	22842949.94	13188383.3	8.973111318	0.010589398	0.006113792	1	0.6674	nosZ
13T	15.041	0.009	14.192	5.6768	123552.9581	560.8670911	323.816766	5.091850161	0.001973492	0.001139396	701385432.8	3183930.303	1838243.017	8.845953754	0.001973492	0.001139396	1	0.6674	nosZ
14T	15.046	0.036	11.233	4.4932	155690.9171	2870.881544	1657.504232	5.192213711	0.008049945	0.004647638	699550428.6	12899444.95	7447498.017	8.844769461	0.008049945	0.004647638	1	0.6674	nosZ
15T	15.199	0.154	10.15	4.06	159671.0324	12359.8361	7135.954698	5.202344748	0.034021411	0.019642271	648264391.4	50180934.56	28971976.07	8.810870782	0.034021411	0.019642271	1	0.6674	nosZ
16T	14.836	0.118	18.258	7.3032	106781.3051	6558.991359	3786.835427	5.027959684	0.026282967	0.015174478	779845227.3	47901625.7	27656016.49	8.891472878	0.026282967	0.015174478	1	0.6674	nosZ
17T	14.908	0.072	8.935	3.574	210111.5198	7648.141899	4415.656784	5.322257104	0.015867019	0.009160828	750938571.7	27334459.15	15781557.35	8.875411652	0.015867019	0.009160828	1	0.6674	nosZ
18T	14.808	0.173	13.762	5.5048	143948.2674	12402.89526	7160.81492	5.157096644	0.03832587	0.022127451	792406422.4	68275457.85	39418853.97	8.897838189	0.03832587	0.022127451	1	0.6674	nosZ
19T	14.74	0.028	10.897	4.3588	187727.1023	2741.339146	1582.712894	5.273496269	0.006316927	0.00364708	818264893.6	11948949.07	6898728.963	8.912863211	0.006316927	0.00364708	1	0.6674	nosZ
1T	14.851	0.101	15.085	6.034	128210.8882	6698.555665	3867.412917	5.107536968	0.022377015	0.012919376	773624499.5	40419084.88	23335969.54	8.888142274	0.022377015	0.012919376	1	0.6674	nosZ
20T	15.351	0.041	12.934	5.1736	115715.4082	2425.250898	1400.219259	5.063327133	0.009152419	0.005284151	598665236	12547278.05	7244174.357	8.777119981	0.009152419	0.005284151	1	0.6674	nosZ
21T	15.375	0.07	11.666	4.6664	126763.2853	4516.48215	2607.592185	5.102808839	0.015528837	0.008965578	591528194.7	21075712.31	12168068.17	8.771790803	0.015528837	0.008965578	1	0.6674	nosZ
2T	14.049	0.258	20.397	8.1588	143591.3707	18195.79033	10505.34445	5.154669659	0.057371036	0.033123183	1171533275	148455814.2	85711004.28	9.066295946	0.057371036	0.033123183	1	0.6674	nosZ
3T	14.529	0.052	19.439	7.7756	117221.8795	3095.410235	1787.135933	5.06890669	0.011556945	0.006672405	911470446.5	24068671.83	13896054.16	8.959640601	0.011556945	0.006672405	1	0.6674	nosZ
4T	15.119	0.025	14.489	5.7956	116294.4989	1476.505502	852.4608491	5.065535928	0.005497586	0.003174033	673996397.8	8557235.288	4940522.097	8.828634332	0.005497586	0.003174033	1	0.6674	nosZ
5T	14.562	0.076	19.165	7.666	116939.7589	4569.104948	2637.973972	5.067744246	0.022859453	0.013197912	896460191.7	35026758.53	20222708.47	8.952313061	0.0167919	0.009694808	1	0.6674	nosZ
6T	14.178	0.115	20.029	8.0116	136232.1783	7870.908891	4544.271367	5.133784982	0.025535431	0.014742888	1091437719	63058573.67	36406884.48	9.03750424	0.025535431	0.014742888	1	0.6674	nosZ
7T	14.187	0.266	15.538	6.2152	175719.1029	24146.63269	13941.06488	5.242124814	0.059027104	0.034079315	1092129368	150076151.5	86646506.46	9.035579922	0.059027104	0.034079315	1	0.6674	nosZ
8T	14.474	0.057	17.475	6.99	134144.5345	3896.313212	2249.537482	5.12744992	0.012686363	0.007324475	937670295.9	27235229.35	15724267	8.971927096	0.012686363	0.007324475	1	0.6674	nosZ
9T	14.677	0.134	18.195	7.278	116241.0837	7802.08019	4504.533098	5.064691888	0.02966803	0.017128845	846002607.3	56783539.62	32783991.89	8.92670394	0.02966803	0.017128845	1	0.6674	nosZ
10C	16.714	0.093	7.529	3.0116	107310.2899	6071.058654	3505.127348	5.030167175	0.024997849	0.014432515	323175669	18283600.24	10556041.52	8.508964464	0.024997849	0.014432515	2	0.8502	nosZ
11C	17.459	0.151	6.693	2.6772	76447.52515	6982.402908	4031.292199	4.882124627	0.04042753	0.023340845	204665314.3	18693289.07	10792575.47	8.309805443	0.04042753	0.023340845	2	0.8502	nosZ
12C	17.345	0.167	5.16	2.064	106476.5813	10804.51761	6237.991153	5.025735613	0.044683939	0.025798284	219767663.8	22300524.35	12875213.74	8.340445306	0.044683939	0.025798284	2	0.8502	nosZ
13C	16.019	0.084	10.029	4.0116	123468.9924	6273.78902	3622.17378	5.091178509	0.022315367	0.012883783	495308209.9	25167932.03	14530712.33	8.694496131	0.022315367	0.012883783	2	0.8502	nosZ
14C	17.066	0.157	5.232	2.0928	124611.6359	12321.36164	7113.741459	5.094179639	0.042104596	0.0243091	260787231.6	25786145.64	14887638.13	8.414907366	0.042104596	0.0243091	2	0.8502	nosZ
15C	15.551	0.06	8	3.2	206430.684	7619.133847	4398.908978	5.314577831	0.015981245	0.009226776	660578188.8	24381228.31	14076508.73	8.819727809	0.015981245	0.009226776	2	0.8502	nosZ
16C	16	0.131	7.652	3.0608	164034.5459	12934.34855	7467.649615	5.214005465	0.035084907	0.02025628	502076938.2	39589454.03	22856981.94	8.699840418	0.035084907	0.02025628	2	0.8502	nosZ
17C	16.691	0.027	4.109	1.6436	199310.8404	3238.434663	1869.711124	5.299492523	0.007081301	0.004088391	327587297.3	5322691.211	3073057.204	8.515288655	0.007081301	0.004088391	2	0.8502	nosZ
18C	16.015	0.148	8.559	3.4236	145334.808	13141.34978	7587.161832	5.161171059	0.039641035	0.022886762	497568248.7	44990725.1	25975407.25	8.695654077	0.039641035	0.022886762	2	0.8502	nosZ
1C	16.292	0.238	6.095	2.438	172876.9495	24509.76133	14150.7173	5.234692863	0.063676497	0.036763643	421474003	59754798.12	34499448.78	8.621726564	0.063676497	0.036763643	2	0.8502	nosZ
22T	14.506	0.04	12.85	5.14	244389.7938	5934.508318	3426.289975	5.387997288	0.010584277	0.006110835	1256163540	30503372.76	17611130.47	9.098960407	0.010584277	0.006110835	2	0.8502	nosZ
23T	14.542	0.145	12.989	5.1956	237152.9978	21104.17293	12184.49992	5.373883262	0.038620848	0.022297757	1232152116	109648840.9	63305787.78	9.08951897	0.038620848	0.022297757	2	0.8502	nosZ
24T	14.901	0.132	11.529	4.6116	214011.5027	17526.99086	10119.21289	5.329472477	0.035393183	0.020434264	986935445.8	80827471.05	46665762.17	8.993324107	0.035393183	0.020434264	2	0.8502	nosZ
2C	16.367	0.128	6.102	2.4408	164053.3112	13252.96685	7651.603977	5.2140647	0.034395664	0.019858346	400421322	32347841.48	18676034.99	8.601596894	0.034395664	0.019858346	2	0.8502	nosZ
3C	16.241	0.109	9.174	3.6696	117890.5941	7965.861452	4599.092254	5.070824466	0.029135835	0.016821582	432611324.1	29231525.18	16876828.93	8.635443193	0.029135835	0.016821582	2	0.8502	nosZ
4C	16.613	0.233	7.197	2.8788	120125.7395	16494.04518	9522.841427	5.076741124	0.062295676	0.035966425	345817978.9	47483057.28	27414355.9	8.535952618	0.062295676	0.035966425	2	0.8502	nosZ
5C	15.617	0.16	6.485	2.594	245151.1948	24168.4935	13953.68623	5.388032994	0.042678404	0.024640388	635922199.4	62693072.15	36195862.08	8.802002966	0.042678404	0.024640388	2	0.8502	nosZ
6C	16.993	0.209	7.227	2.8908	94587.24574	11792.78304	6808.566461	4.973484528	0.055887775	0.032266822	273432810	34090577.2	19682203.93	8.434502574	0.055887775	0.032266822	2	0.8502	nosZ
7C	16.989	0.352	9.03	3.612	76588.36921	15627.55818	9022.574921	4.877645716	0.093897927	0.054211994	276637189.6	56446740.14	32589540.61	8.435393458	0.093897927	0.054211994	2	0.8502	nosZ
8C	16.376	0.331	6.3	2.52	159952.3311	32658.07492	18855.14834	5.197969483	0.088516901	0.051105256	403079874.4	82298348.79	47514973.83	8.599370023	0.088516901	0.051105256	2	0.8502	nosZ
9C	17.286	0.022	6.978	2.7912	81349.88384	1095.280454	632.3604649	4.910330617	0.005860228	0.003383404	227063795.8	3057146.803	1765044.53	8.356121574	0.005860228	0.003383404	2	0.8502	nosZ
19C	16.642	0.185	4.699	1.8796	253462.2047	21885.90376	12635.83243	5.402800994	0.038347994	0.022140225	476407559.9	41136744.7	23750310.63	8.67686643	0.038347994	0.022140225	3	0.6116	nosZ
20C	15.691	0.303	7.132	2.8528	264086.2641	38444.74617	22196.08455	5.418697614	0.062915855	0.036324486	753385294.1	109675171.9	63320990	8.873968939	0.062915855	0.036324486	3	0.6116	nosZ
21C	17.272	0.117	6.464	2.5856	136198.9936	7438.65841	4294.711435	5.133732347	0.024117166	0.013924052	352156118	19233395.18	11104405.89	8.546293686	0.024117166	0.013924052	3	0.6116	nosZ
22C	16.945	0.129	4.458	1.7832	230820.9845	14134.80378	8160.73277	5.36272889	0.026724511	0.015429404	411599979.6	25205182.11	14552218.67	8.613928946	0.026724511	0.015429404	3	0.6116	nosZ
23C	17.216	0.068	5.639	2.2556	160221.2546	5168.459096	2984.011251	5.20456896	0.014046268	0.008109616	361395061.8	11657976.34	6730735.777	8.557831046	0.014046268	0.008109616	3	0.6116	nosZ
24C	17.593	0.289	4.73	1.892	160472.4858	22222.81953	12830.35084	5.202635447	0.059960712	0.034618333	303613943.2	42045574.55	24275023.78	8.479556579	0.059960712	0.034618333	3	0.6116	nosZ
25C	17.195	0.592	3.806	1.5224	245719.7172	63035.52061	36393.57479	5.379585625	0.122625137	0.070797656	374083697.4	95965276.57	55405578.26	8.562114401	0.122625137	0.070797656	3	0.6116	nosZ
26C	17.076	0.049	10.603	4.2412	91068.42404	2116.400695	1221.904511	4.959289396	0.010116115	0.005840542	386239400	8976078.626	5182341.411	8.586778148	0.010116115	0.005840542	3	0.6116	nosZ
27C	17.071	0.065	6.987	2.7948	138592.4743	4279.349048	2470.683325	5.141601891	0.013390739	0.007731147	387338247.1	11959924.72	6905065.756	8.587952625	0.013390739	0.007731147	3	0.6116	nosZ
29C	17.338	0.543	5.96	2.384	146153.8849	36664.35112	21168.17299	5.15530853	0.112435339	0.064914573	348430861.6	87407813.06	50464924.4	8.532614781	0.112435339	0.064914573	3	0.6116	nosZ
31C	17.988	0.222	6.452	2.5808	97195.5954	10495.09341	6059.345003	4.986004333	0.045932106	0.026518913	250842392.6	27085737.06	15637957.58	8.397758683	0.045932106	0.026518913	3	0.6116	nosZ
32C	17.203	0.154	6.998	2.7992	130055.3818	9373.947079	5412.050869	5.113353346	0.032010701	0.018481387	364051024.9	26239552.66	15149412.79	8.560387275	0.032010701	0.018481387	3	0.6116	nosZ
34C	17.357	0.127	6.646	2.6584	127192.0434	7851.000359	4532.777171	5.103918374	0.026440157	0.015265232	338127328.1	20871099.36	12049934.83	8.528538703	0.026440157	0.015265232	3	0.6116	nosZ
35C	18.049	0.229	9.881	3.9524	61676.90149	6701.302072	3868.998555	4.788393232	0.047606883	0.027485847	243771785.5	26486226.31	15291829.89	8.385254123	0.047606883	0.027485847	3	0.6116	nosZ
36C	17.103	0.148	6.69	2.676	142722.3009	10211.03532	5895.343989	5.15376516	0.030617369	0.017676946	381924877.2	27324730.51	15775940.51	8.581251269	0.030617369	0.017676946	3	0.6116	nosZ
37C	17.082	0.122	9.543	3.8172	101023.5124	5904.117259	3408.743689	5.003927805	0.025389285	0.01465851	385626951.6	22537196.4	13011856.41	8.58567272	0.025389285	0.01465851	3	0.6116	nosZ
38C	17.398	0.205	10.81	4.324	76849.07715	7727.826663	4461.662804	4.884224536	0.042542512	0.024561931	332295409.6	33415122.49	19292229.97	8.520110221	0.042542512	0.024561931	3	0.6116	nosZ
39C	17.053	0.022	4.407	1.7628	221562.6184	2358.02719	1361.407633	5.345480158	0.004608076	0.002660474	390570583.6	4156730.331	2399889.376	8.5916832	0.004608076	0.002660474	3	0.6116	nosZ
41C	16.196	0.097	5.973	2.3892	246161.5314	11369.43656	6564.14726	5.3909128	0.019988835	0.011540559	588129130.9	27163857.84	15683060.63	8.769165306	0.019988835	0.011540559	3	0.6116	nosZ
42C	18.332	0.027	2.48	0.992	213886.0317	2812.188418	1623.61774	5.330157369	0.005714998	0.003299556	212174943.5	2789690.911	1610628.798	8.326669041	0.005714998	0.003299556	3	0.6116	nosZ
44C	16.928	0.024	4.229	1.6916	245004.0966	2786.422783	1608.741944	5.3891547	0.004923718	0.00284271	414448929.7	4713512.779	2721347.872	8.617452376	0.004923718	0.00284271	3	0.6116	nosZ
25T	18.008	0.444	8.372	3.3488	93630.76406	19001.76275	10970.67284	4.965075638	0.092287759	0.053282363	313550702.7	63633103.09	36738589.2	8.489964849	0.092287759	0.053282363	4	0.614	nosZ
26T	17.477	0.266	6.304	2.5216	158842.8117	20406.09279	11781.46316	5.198609842	0.05523729	0.031891265	400538033.9	51456003.58	29708137.52	8.600286038	0.05523729	0.031891265	4	0.614	nosZ
27T	17.471	0.342	5.232	2.0928	192650.1319	30085.13035	17369.6581	5.281013546	0.071006455	0.040995596	403178196	62962160.79	36351220.48	8.601741273	0.071006455	0.040995596	4	0.614	nosZ
29T	17.359	0.359	6.381	2.5524	166747.5417	27807.68633	16054.77519	5.217868381	0.074628469	0.043086767	425606425.4	70976338.59	40978208.19	8.624817117	0.074628469	0.043086767	4	0.614	nosZ
32T	18.711	0.342	4.068	1.6272	136801.5645	22123.61931	12773.07756	5.132237545	0.071169356	0.041089647	222603505.7	35999553.34	20784351.81	8.343678481	0.071169356	0.041089647	4	0.614	nosZ
36T	18.17	0.196	10.554	4.2216	67944.27298	6347.619641	3664.799909	4.830878589	0.040832035	0.023574387	286833542.8	26797111.08	15471319.29	8.45635567	0.040832035	0.023574387	4	0.614	nosZ
37T	17.934	0.08	6.03	2.412	132773.5816	5013.146693	2894.341593	5.12290227	0.016576956	0.00957071	320249878.7	12091709.82	6981151.921	8.505279574	0.016576956	0.00957071	4	0.614	nosZ
38T	17.341	0.242	8.13	3.252	131335.8593	15527.80042	8964.979751	5.116408687	0.050404452	0.029101024	427104214.6	50496406.96	29154114.15	8.628559224	0.050404452	0.029101024	4	0.614	nosZ
41T	17.515	0.038	8.508	3.4032	114996.5449	2092.616021	1208.172423	5.060637182	0.007862325	0.004539316	391356241.4	7121590.843	4111652.39	8.592524655	0.007862325	0.004539316	4	0.614	nosZ
42T	18.22	0.03	7.123	2.8492	98025.06674	1405.978345	811.741976	4.991307442	0.006217085	0.003589436	279293020.2	4005913.501	2312815.238	8.446030377	0.006217085	0.003589436	4	0.614	nosZ
44T	18.525	0.18	6.452	2.5808	93711.30642	7884.618969	4552.186884	4.970730651	0.037505886	0.021654033	241850139.6	20348624.64	11748283.91	8.382485001	0.037505886	0.021654033	4	0.614	nosZ
45C	18.109	0.325	5.874	2.3496	126366.5466	20347.44376	11747.60213	5.098043161	0.067583064	0.0390191	296910838	47808353.86	27602165.97	8.469037095	0.067583064	0.0390191	4	0.614	nosZ
46C	17.419	0.38	7.51	3.004	137887.5517	25845.41737	14921.85868	5.134643674	0.078892684	0.045548712	414214205.2	77639633.79	44825263.47	8.612343602	0.078892684	0.045548712	4	0.614	nosZ
48C	16.913	0.295	8.529	3.4116	153970.0664	21385.59574	12346.97946	5.184578735	0.061364968	0.035429081	525284278.4	72959098.41	42122955.11	8.717536841	0.061364968	0.035429081	4	0.614	nosZ
48T	17.842	0.438	5.647	2.2588	150208.2828	30040.07651	17343.64626	5.170527754	0.091014155	0.052547047	339290469.1	67854524.82	39175828.17	8.524405533	0.091014155	0.052547047	4	0.614	nosZ
49C	18.305	0.105	5.639	2.2556	118940.7773	6064.090789	3501.10445	5.074959049	0.0219392	0.012666603	268282817.3	13678163.18	7897091.196	8.428221134	0.0219392	0.012666603	4	0.614	nosZ
49T	18.843	0.05	5.403	2.1612	95902.79542	2268.288946	1309.597234	4.981749751	0.010322364	0.00595962	207265121.5	4902226.07	2830301.541	8.31644471	0.010322364	0.00595962	4	0.614	nosZ
50C	17.005	0.525	6.274	2.5096	203252.871	51202.89197	29562.00346	5.298875635	0.109164039	0.063025887	510083405.2	128498777.7	74188803.9	8.698480141	0.109164039	0.063025887	4	0.614	nosZ
50T	18.056	0.322	4.527	1.8108	168123.6001	26020.9228	15023.18678	5.222184889	0.066865314	0.038604707	304438215.1	47118687	27203986.63	8.480055375	0.066865314	0.038604707	4	0.614	nosZ
51C	18.112	0.671	6.311	2.5244	120477.9358	38137.14055	22018.48837	5.066116676	0.139498445	0.080539465	304134501.1	96273397.62	55583472.03	8.468274848	0.139498445	0.080539465	4	0.614	nosZ
51T	18.734	0.166	7.402	2.9608	73893.56249	5836.313456	3369.597145	4.867695795	0.034521408	0.019930944	218784059.8	17280156.88	9976703.227	8.339104867	0.034521408	0.019930944	4	0.614	nosZ
10T	19.6	0.312	17.099	6.8396	1691678.794	330012.0336	190532.5364	6.222530902	0.087886552	0.050741324	11570406283	2257150305	1303166336	10.05756161	0.087886552	0.050741324	1	0.9164	amoA
11T	19.92	0.048	15.381	6.1524	1508456.205	46879.2021	27065.71995	6.178391338	0.013608734	0.007857006	9280625956	288419603	166519135.4	9.967435901	0.013608734	0.007857006	1	0.9164	amoA
12T	18.789	0.129	16.806	6.7224	2886052.154	236932.5625	136793.0788	6.459302548	0.036358856	0.020991795	19401196998	1592755458	919577792.6	10.2868269	0.036358856	0.020991795	1	0.9164	amoA
13T	20.968	0.029	14.192	5.6768	827550.0871	15688.34608	9057.670835	5.917742615	0.008191188	0.004729185	4697836335	89059603.05	51418585.8	9.671846208	0.008191188	0.004729185	1	0.9164	amoA
14T	21.157	0.226	11.233	4.4932	931131.759	133369.1942	77000.74017	5.965948899	0.06364303	0.03674432	4183761220	599254463.4	345979725.7	9.618504649	0.06364303	0.03674432	1	0.9164	amoA
15T	21.6	0.269	10.15	4.06	774845.7503	136325.9984	78707.8519	5.884762118	0.076047451	0.043906017	3145873746	553483553.7	319553878.7	9.493288152	0.076047451	0.043906017	1	0.9164	amoA
16T	20.781	0.066	18.258	7.3032	726420.6586	30982.06778	17887.50517	5.860922013	0.018672047	0.010780311	5305195354	226268237.4	130636027.8	9.724435207	0.018672047	0.010780311	1	0.9164	amoA
17T	21.632	0.123	8.935	3.574	854922.403	67118.99019	38751.16705	5.931008131	0.034841971	0.020116021	3055492668	239883270.9	138496671	9.484162679	0.034841971	0.020116021	1	0.9164	amoA
18T	20.902	0.067	13.762	5.5048	890879.4618	39156.96873	22607.28644	5.949543659	0.018862974	0.010890543	4904113261	215551281.5	124448590.4	9.690285204	0.018862974	0.010890543	1	0.9164	amoA
19T	20.652	0.196	10.897	4.3588	1330080.221	164653.6979	95062.85682	6.121570154	0.055364305	0.031964597	5797553669	717692538.5	414359980.3	9.760937096	0.055364305	0.031964597	1	0.9164	amoA
1T	19.948	0.048	15.085	6.034	1510336.721	48176.7842	27814.87932	6.178928169	0.013733875	0.007929256	9113371772	290698715.8	167834981.8	9.959533475	0.013733875	0.007929256	1	0.9164	amoA
20T	22.02	0.174	12.934	5.1736	460087.6273	53371.67591	30814.15145	5.660958367	0.049082194	0.028337618	2380309348	276123702.5	159420094	9.374751215	0.049082194	0.028337618	1	0.9164	amoA
21T	20.81	0.071	11.666	4.6664	1115295.193	51953.69373	29995.47906	6.047080331	0.020005434	0.011550143	5204413488	242436716.4	139970903.5	9.716062295	0.020005434	0.011550143	1	0.9164	amoA
2T	19.431	0.392	20.397	8.1588	1597158.091	420407.614	242722.4491	6.193726517	0.110718042	0.063923091	13030893433	3430021641	1980323918	10.1053528	0.110718042	0.063923091	1	0.9164	amoA
3T	19.418	0.032	19.439	7.7756	1653659.179	34738.15578	20056.08359	6.218381876	0.009149531	0.005282484	12858192310	270110004.1	155948083.6	10.10911579	0.009149531	0.005282484	1	0.9164	amoA
4T	20.491	0.231	14.489	5.7956	1112798.913	172245.5121	99445.9928	6.043089775	0.065125253	0.037600083	6449337383	998266090.2	576349195.9	9.806188178	0.065125253	0.037600083	1	0.9164	amoA
5T	19.905	0.236	19.165	7.666	1231939.076	196180.4983	113264.8635	6.087100555	0.066520446	0.038405597	9444044956	1503919700	868288443.6	9.97166937	0.066520446	0.038405597	1	0.9164	amoA
6T	19.317	0.145	20.029	8.0116	1718238.144	159542.7649	92112.05824	6.233807763	0.040986974	0.02366384	13765836715	1278192815	737964965.8	10.13752702	0.040986974	0.02366384	1	0.9164	amoA
7T	19.977	0.538	15.538	6.2152	1498917.393	531713.2348	306984.7792	6.157893684	0.151852674	0.087672182	9316071380	3304704097	1907971800	9.951348793	0.151852674	0.087672182	1	0.9164	amoA
8T	20.012	0.072	17.475	6.99	1250893.785	59438.49651	34316.83196	6.0968992	0.02036825	0.011759615	8743747560	415475090.6	239874655.4	9.941376375	0.02036825	0.011759615	1	0.9164	amoA
9T	19.843	0.076	18.195	7.278	1340958.359	66481.88218	38383.33257	6.127061498	0.021438893	0.012377751	9759494936	483855138.5	279353894.5	9.989073549	0.021438893	0.012377751	1	0.9164	amoA
10C	25.361	0.342	7.529	3.0116	322218.8741	76197.21583	43992.48307	5.500340776	0.099919753	0.057688696	970394361.4	229475535.2	132487762	8.979138064	0.099919753	0.057688696	2	0.9589	amoA
11C	25.644	0.558	6.693	2.6772	308670.9333	118228.1687	68259.06503	5.468815128	0.162901623	0.094051296	826373822.7	316520453.3	182743168.9	8.896495945	0.162901623	0.094051296	2	0.9589	amoA
12C	25.937	0.196	5.16	2.064	315380.0965	41645.11191	24043.81657	5.496321133	0.057158136	0.033000265	650944519.1	85955510.98	49626437.4	8.811030826	0.057158136	0.033000265	2	0.9589	amoA
13C	24.338	0.287	10.029	4.0116	478425.1671	88655.77999	51185.43845	5.674559116	0.083872049	0.04842355	1919250400	355651527	205335504.9	9.277876739	0.083872049	0.04842355	2	0.9589	amoA
14C	25.175	0.26	5.232	2.0928	521522.137	91817.38915	53010.79434	5.71282395	0.075965427	0.04385866	1091441528	192155432	110940990.4	9.033551677	0.075965427	0.04385866	2	0.9589	amoA
15C	23.73	0.007	8	3.2	892024.4005	4198.584311	2424.053782	5.950373527	0.002044145	0.001180188	2854478082	13435469.79	7756972.102	9.455523505	0.002044145	0.001180188	2	0.9589	amoA
16C	23.981	0.073	7.652	3.0608	788211.5334	38375.62862	22156.17952	5.896293543	0.021424142	0.012369234	2412557861	117460124.1	67815634.26	9.382128495	0.021424142	0.012369234	2	0.9589	amoA
17C	25.57	0.088	4.109	1.6436	504464.4094	30594.01537	17663.46301	5.702309449	0.025913206	0.014960997	829137703.3	50284323.67	29031667.81	8.918105582	0.025913206	0.014960997	2	0.9589	amoA
18C	23.758	0.508	8.559	3.4236	848506.6476	261201.8708	150804.9704	5.912863909	0.148296183	0.085618841	2904947359	894250725	516295896.8	9.447346926	0.148296183	0.085618841	2	0.9589	amoA
1C	25.501	0.183	6.095	2.438	357593.1199	43448.12397	25084.78607	5.551221652	0.053328513	0.030789231	871812026.3	105926526.2	61156708.44	8.938255354	0.053328513	0.030789231	2	0.9589	amoA
22T	22.294	0.209	12.85	5.14	1467720.817	204152.0593	117867.2464	6.163806318	0.060994356	0.035215108	7544084997	1049341585	605837646.4	9.874769437	0.060994356	0.035215108	2	0.9589	amoA
23T	21.998	0.167	12.989	5.1956	1768377.183	195734.9972	113007.6533	6.245767036	0.048763769	0.028153775	9187780494	1016960752	587142563.7	9.961402744	0.048763769	0.028153775	2	0.9589	amoA
24T	22.759	0.075	11.529	4.6116	1189594.07	60019.86524	34652.48536	6.075030449	0.021904187	0.012646388	5485932011	276787610.6	159803401.5	9.738882079	0.021904187	0.012646388	2	0.9589	amoA
2C	24.809	0.169	6.102	2.4408	568463.7754	65900.32282	38047.56912	5.752802191	0.049465232	0.028558765	1387506383	160849507.9	92866506.71	9.140334385	0.049465232	0.028558765	2	0.9589	amoA
3C	24.248	0.231	9.174	3.6696	553327.1203	84208.79966	48617.97315	5.739540033	0.06740228	0.038914725	2030489201	309012611.2	178408514.3	9.30415876	0.06740228	0.038914725	2	0.9589	amoA
4C	25.024	0.066	7.197	2.8788	415641.2196	18516.92352	10690.75078	5.618435598	0.019129146	0.011044217	1196547943	53306519.42	30776533.34	9.077647092	0.019129146	0.011044217	2	0.9589	amoA
5C	24.227	0.434	6.485	2.594	810074.4967	230178.8551	132893.824	5.89641851	0.126704388	0.073152812	2101333244	597083950.2	344726579.4	9.310388481	0.126704388	0.073152812	2	0.9589	amoA
6C	24.837	0.064	7.227	2.8908	469461.3442	20214.45687	11670.82212	5.671334334	0.018548036	0.010708714	1357118854	58435951.93	33738012.58	9.13235238	0.018548036	0.010708714	2	0.9589	amoA
7C	26.078	0.102	9.03	3.612	163189.0721	11102.67066	6410.129891	5.212010668	0.029886803	0.017255154	589438928.6	40102846.41	23153389.17	8.76975841	0.029886803	0.017255154	2	0.9589	amoA
8C	24.823	0.211	6.3	2.52	547109.6079	78045.07831	45059.34697	5.735137416	0.061810783	0.035686472	1378716212	196673597.3	113549554.4	9.136537957	0.061810783	0.035686472	2	0.9589	amoA
9C	26.101	0.271	6.978	2.7912	209871.7303	36842.30693	21270.91582	5.317250924	0.079293156	0.045779925	585793973.5	102834247.1	59371380.24	8.763041881	0.079293156	0.045779925	2	0.9589	amoA
19C	22.895	0.401	4.699	1.8796	210663.5785	48928.74691	28249.0252	5.315343434	0.105048598	0.060649836	395963262.1	91966472.69	53096867.76	8.58940887	0.105048598	0.060649836	3	0.827	amoA
20C	21.994	0.517	7.132	2.8528	242090.1279	73634.55999	42512.93303	5.370145208	0.135337239	0.078136991	690634716.8	210064672.7	121280895.4	8.825416533	0.135337239	0.078136991	3	0.827	amoA
21C	23.586	0.869	6.464	2.5856	108001.1092	51868.69562	29946.40538	4.995981323	0.227350516	0.131260882	279247668	134111699.4	77429425.75	8.408542662	0.227350516	0.131260882	3	0.827	amoA
22C	23.642	0.49	4.458	1.7832	142849.9255	40537.47507	23404.32214	5.142597536	0.128154482	0.073990025	254729987.2	72286425.55	41734587.25	8.393797591	0.128154482	0.073990025	3	0.827	amoA
23C	23.843	0.55	5.639	2.2556	100727.5048	30649.09084	17695.26084	4.988098936	0.143977997	0.083125735	227200959.8	69132089.29	39913430.36	8.341361022	0.143977997	0.083125735	3	0.827	amoA
24C	23.919	0.347	4.73	1.892	112453.986	23492.52601	13563.41622	5.044634517	0.090967967	0.05252038	212762941.5	44447859.22	25661983.48	8.321555649	0.090967967	0.05252038	3	0.827	amoA
25C	25.314	0.237	3.806	1.5224	59788.23049	8304.281718	4794.479285	4.773716899	0.06202029	0.035807431	91021602.1	12642438.49	7299115.264	7.956245674	0.06202029	0.035807431	3	0.827	amoA
26C	23.674	0.186	10.603	4.2412	57556.17918	6436.248718	3715.96993	4.758281882	0.048561005	0.028036709	244107267.2	27297418.06	15760171.67	8.385770635	0.048561005	0.028036709	3	0.827	amoA
27C	25.271	0.512	6.987	2.7948	34282.54557	10715.24056	6186.44702	4.521150152	0.134107014	0.077426721	95812858.37	29946954.31	17289882.13	7.967500887	0.134107014	0.077426721	3	0.827	amoA
29C	23.786	0.373	5.96	2.384	96863.8763	21961.54544	12679.50417	4.978799842	0.097662112	0.056385246	230923481.1	52356324.34	30227937.95	8.356106093	0.097662112	0.056385246	3	0.827	amoA
31C	24.596	0.643	6.452	2.5808	56607.92993	19679.97997	11362.24173	4.732599517	0.168358749	0.097201969	146093745.6	50790092.3	29323673.46	8.144353867	0.168358749	0.097201969	3	0.827	amoA
32C	25.019	0.209	6.998	2.7992	38784.54308	4690.672522	2708.161043	4.586426789	0.054616739	0.031532989	108565693	13130130.52	7580684.393	8.033460719	0.054616739	0.031532989	3	0.827	amoA
34C	24.995	0.634	6.646	2.6584	43239.54199	15963.43977	9216.496251	4.615209535	0.166051526	0.095869893	114947998.4	42437208.3	24501133.63	8.039829863	0.166051526	0.095869893	3	0.827	amoA
35C	25.193	0.54	9.881	3.9524	25427.94686	7389.538683	4266.352148	4.391056107	0.141262589	0.081557994	100501417.2	29206412.69	16862330.23	7.987916998	0.141262589	0.081557994	3	0.827	amoA
36C	23.691	0.064	6.69	2.676	89923.4321	3420.979436	1975.103398	4.953660393	0.016696424	0.009639685	240635104.3	9154540.97	5285376.693	8.381146502	0.016696424	0.009639685	3	0.827	amoA
37C	24.096	0.865	9.543	3.8172	53582.64183	24142.24242	13938.53016	4.693220105	0.226445081	0.130738129	204535660.4	92155767.76	53206157.32	8.27496502	0.226445081	0.130738129	3	0.827	amoA
38C	24.035	0.415	10.81	4.324	46141.83104	11180.50036	6455.064895	4.655220282	0.108687686	0.062750865	199517277.4	48344483.57	27911700.6	8.291105968	0.108687686	0.062750865	3	0.827	amoA
39C	23.448	0.427	4.407	1.7628	161515.8043	42574.53011	24580.41642	5.198460342	0.11181548	0.064556697	284720059.8	75050381.67	43330358.06	8.444663383	0.11181548	0.064556697	3	0.827	amoA
41C	22.817	0.089	5.973	2.3892	170602.1233	9086.763513	5246.24536	5.231572475	0.023185338	0.013386061	407602593.1	21710095.38	12534329.41	8.609824981	0.023185338	0.013386061	3	0.827	amoA
42C	25.345	0.242	2.48	0.992	90093.78239	12549.57161	7245.498548	4.951707046	0.063327881	0.036562369	89373032.13	12449175.04	7187534.56	7.948218718	0.063327881	0.036562369	3	0.827	amoA
44C	24.467	0.188	4.229	1.6916	89432.45014	10018.10457	5783.95537	4.949646927	0.049282259	0.028453125	151283932.7	16946625.69	9784138.904	8.177944603	0.049282259	0.028453125	3	0.827	amoA
25T	24.532	0.205	8.372	3.3488	121509.6479	12085.36701	6977.489895	5.08322609	0.042107514	0.024310784	406911508.9	40471477.03	23366218.16	8.608115301	0.042107514	0.024310784	4	0.6034	amoA
26T	25.115	0.311	6.304	2.5216	123017.5128	17627.5065	10177.24562	5.086905719	0.063614632	0.036727925	310200960.3	44449520.38	25662942.56	8.488581915	0.063614632	0.036727925	4	0.6034	amoA
27T	25.102	0.332	5.232	2.0928	149243.8212	22312.1218	12881.90953	5.170451131	0.068020985	0.039271934	312337469.1	46694808.5	26959260.26	8.491178857	0.068020985	0.039271934	4	0.6034	amoA
29T	24.484	0.104	6.381	2.5524	162664.4746	8016.191534	4628.15034	5.210939838	0.021461773	0.01239096	415184804.9	20460527.27	11812890.93	8.617888574	0.021461773	0.01239096	4	0.6034	amoA
32T	24.451	0.221	4.068	1.6272	259873.9887	26372.07538	15225.92482	5.413213611	0.045350368	0.026183047	422866954.4	42912641.06	24775624.87	8.624654546	0.045350368	0.026183047	4	0.6034	amoA
36T	24.465	0.131	10.554	4.2216	99312.59199	6246.309207	3606.308302	4.996443649	0.026882195	0.015520442	419258038.4	26369418.95	15224391.13	8.621920731	0.026882195	0.015520442	4	0.6034	amoA
37T	24.924	0.035	6.03	2.412	139723.3215	2323.415261	1341.424427	5.145229007	0.007203398	0.004158884	337012651.5	5604077.611	3235515.717	8.527606311	0.007203398	0.004158884	4	0.6034	amoA
38T	25.857	0.136	8.13	3.252	66819.29156	4322.382529	2495.528716	4.824298037	0.028025957	0.016180794	217296336.2	14056387.98	8115459.386	8.336448574	0.028025957	0.016180794	4	0.6034	amoA
41T	25.219	0.335	8.508	3.4032	86885.25178	13474.07258	7779.25943	4.935371151	0.068696459	0.039661919	295687888.8	45854963.8	26474375.69	8.467258623	0.068696459	0.039661919	4	0.6034	amoA
42T	25.139	0.133	7.123	2.8492	107029.3932	6607.789125	3815.00883	5.02893819	0.027285665	0.015753386	304948147.1	18826912.78	10869723.16	8.483661125	0.027285665	0.015753386	4	0.6034	amoA
44T	25.503	0.346	6.452	2.5808	100232.2925	16023.86039	9251.380111	4.997206947	0.070840468	0.040899763	258679500.5	41354378.9	23875961.79	8.408961298	0.070840468	0.040899763	4	0.6034	amoA
45C	25.369	0.293	5.874	2.3496	116994.6919	15787.60218	9114.976368	5.06544161	0.060065683	0.034678938	274890728.1	37094550.08	21416548.47	8.436435544	0.060065683	0.034678938	4	0.6034	amoA
46C	24.817	0.181	7.51	3.004	118316.2116	10137.76068	5853.038859	5.071981304	0.037215412	0.021486328	355421899.6	30453833.09	17582528.73	8.549681232	0.037215412	0.021486328	4	0.6034	amoA
48C	25.957	0.166	8.529	3.4116	60797.99621	4850.597362	2800.493693	4.782987243	0.034095891	0.019685272	207418443.9	16548297.96	9554164.283	8.315945349	0.034095891	0.019685272	4	0.6034	amoA
48T	25.403	0.057	5.647	2.2588	119021.049	3215.861418	1856.678456	5.075518307	0.011716173	0.006764336	268844745.6	7263987.772	4193865.295	8.429396086	0.011716173	0.006764336	4	0.6034	amoA
49C	23.828	0.355	5.639	2.2556	252985.455	40791.869	23551.19655	5.399126902	0.072841569	0.042055099	570633992.2	92010139.71	53122078.93	8.752388988	0.072841569	0.042055099	4	0.6034	amoA
49T	25.351	0.318	5.403	2.1612	128429.2318	19039.4404	10992.42604	5.10543108	0.065158612	0.037619342	277561255.9	41148038.58	23756831.15	8.440126039	0.065158612	0.037619342	4	0.6034	amoA
50C	24.139	0.374	6.274	2.5096	196535.1548	33599.10425	19398.45188	5.289019786	0.07671065	0.044288915	493224624.4	84320312.02	48682354.84	8.688624291	0.07671065	0.044288915	4	0.6034	amoA
50T	24.216	0.256	4.527	1.8108	261310.9769	31703.5656	18304.06213	5.415034757	0.052541532	0.030334868	473181916.9	57408816.59	33144995.71	8.672905243	0.052541532	0.030334868	4	0.6034	amoA
51C	24.595	0.485	6.311	2.5244	158717.7449	36736.38914	21209.76416	5.192971766	0.09951388	0.057454365	400667075.2	92737340.75	53541928.64	8.595129938	0.09951388	0.057454365	4	0.6034	amoA
51T	23.147	0.152	7.402	2.9608	263888.0723	18919.92466	10923.42359	5.420674735	0.031164901	0.017993064	781319804.4	56018112.93	32342072.58	8.892083807	0.031164901	0.017993064	4	0.6034	amoA
