# Supplementary material for: Has agricultural intensification impacted maize root traits and rhizosphere interactions related to organic N acquisition?
Source: AoB Plants. 2020 Jun 19;12(4):plaa026. doi: 10.1093/aobpla/plaa026 (PMC7333546; doi:10.1093/aobpla/plaa026)
Supplement: plaa026_suppl_Supplementary_File_S2_S7 [file plaa026_suppl_supplementary_file_s2_s7.zip › plaa026_suppl_plaa026_suppl_SI_2_Code to accompany Schmidt et al 2020.Rmd]

---
title: "Code to accompany Schmidt et al. 2020, AoBP"
author: "Jennifer Schmidt"
date: "April 10, 2020"
output: html_document
---

## Reading in data 
Required files: rhizoboxes_lto.csv, enzymes.csv, org15n_shootroot.csv, rhizoboxes_qpcr.csv, data_mv.csv
```{r,echo=FALSE}
library(tidyverse)
data <- read.csv("...rhizoboxes_lto.csv") # fill in path as needed
str(data)
data <- subset(data, Box!="17") # removing box 17, which never germinated
data <- data[(1:23),] # removing unplanted control boxes
data$Era <- ifelse(data$Genotype=="A","Pre",
                                ifelse(data$Genotype=="B","Pre",
                                ifelse(data$Genotype =="C","Pre",
                                ifelse(data$Genotype =="D","Post",
                                ifelse(data$Genotype =="E","Post",
                                       ifelse(data$Genotype=="F","Post","Ctrl"))))))
data$Year <- ifelse(data$Genotype=="A","1936",ifelse(data$Genotype=="B","1939",ifelse(data$Genotype=="C","1942",ifelse(data$Genotype=="D","1984",ifelse(data$Genotype=="E","1994","2015")))))
# Calculate root length density in each patch : total root length/volume of soil
data$T_RLD <- data$T_TRL/(data$Trt_area*0.64) # units = cm cm-3 - multiplied by depth of box
data$C_RLD <- data$C_TRL/(data$Ctrl_area*0.64)

data_mv <- read.csv("...data_mv.csv")%>%select(-X)
str(data_mv)

# Set color palette
myColors <- c("Pre" = "#1a2447", "Post" = "#2a5932")
```


## Correlation analysis and heatmaps
```{r}
library(corrplot)
# Create dataframe of only numeric variables (not sample data, e.g. box/year/era)
mv_num <- data_mv %>% select(-Box,-Year,-Era)
# Rename variables for ease of interpretation
colnames(mv_num)
colnames(mv_num) <- c("SDW","RLD (T)","RLD (C)","TRL","RDW","Fine roots","BG","NAG","LAP","Urease","Responsiveness","Precision","R:S","SRL", "Root 15N","Shoot 15N","16S","narG","nirK","nirS","nosZ","amoA")
# Select the subset of variables we're interested in
# Remove plant functional traits that were used to calculate other variables,
# e.g. RLD in treatment and control patches (used for responsiveness/precision)
mv_num2 <- mv_num %>% select(SDW, RDW, `R:S`,TRL, SRL,`Fine roots`, Responsiveness, Precision,BG, NAG, LAP, Urease, narG, nirK, nirS, nosZ, amoA, `Root 15N`, `Shoot 15N`)

# Calculate Pearson correlations
mv_cor<-round(cor(mv_num2),2) 

# Visualize - lower part of correlation plot with significance stars
res1 <- cor.mtest(mv_cor, conf.level = .95)
jpeg(height=160, width=150, units="mm",res=600, file="_Fig_corr.jpg",type = "cairo")
corrplot(mv_cor,type="lower", p.mat = res1$p, insig = "label_sig", sig.level = c(0.001,0.01,0.05), pch.cex = .9, pch.col = "white",tl.col="black",tl.srt=90)
dev.off()

#Visualize - mixed correlation plot
# jpeg(height=150, width=150, units="mm",res=600, file="_Fig_corr2.jpg",type = "cairo")
# mycorrplot <- corrplot.mixed(mv_cor,tl.col="black",number.cex=0.5,tl.cex=0.4)
# dev.off()

# Correlation tables
# Hide upper triangle
upper<-mv_cor
upper[upper.tri(mv_cor)]<-""
upper<-as.data.frame(upper)

# significance values
library("Hmisc")
mv_rcorr = rcorr(as.matrix(mv_num2))
mv_corr <- data.frame(mv_rcorr$r) # correlations
mv_corr_p <- data.frame(mv_rcorr$P) # p values
upper_p<-mv_corr_p
upper_p[upper.tri(mv_corr_p)]<-""
upper_p<-as.data.frame(upper_p)
```


## Principal components analysis (PCA): Unconstrained ordination
```{r}
data_mv <- read.csv("...data_mv.csv") %>% select(-X) # reload data for multivariate analysis
rep <- data %>% select(Box,Rep)
data_mv <- merge(data_mv,rep,by="Box")
rownames(data_mv) <- interaction(data_mv$Year,data_mv$Rep,sep="-")

#Remove non-numeric columns and redundant parameters
data_pca <- data_mv %>% select(-Box,-Year,-Era, -Rep,-X16S,
                                 -RS,-C_RLD,-T_RLD,-SRL)
colnames(data_pca)[1:4]<-c("SDW","TRL","RDW","Fine roots")

# Again, we need a scaled and centered dataset
data_pca_scaled <- scale(data_pca, center = T, scale = T)

pca_full <- prcomp(data_pca_scaled)

# Visualization
library("factoextra")
# Scree plot of eigenvalues: how much variation is explained by each factor?
fviz_eig(pca_full) 

# Full biplot
#jpeg(height=150, width=150, units="mm",res=600, file="_Fig_PCA.jpg",type = "cairo")

(fig_pca <- fviz_pca(pca_full,repel=TRUE,geom_ind="point",col.ind = "gray",
         gradient.cols = c("#00AFBB", "#E7B800", "#FC4E07"),
         col.var = "contrib") +
  theme(plot.title=element_blank(), panel.grid=element_blank()) +
  labs(x="PC1 (32.9%)",y="PC2 (17.9%)",color="Contribution")+theme(legend.position="bottom"))

#dev.off()

# Samples only
# fviz_pca_ind(pca_full,
#              col.ind = "cos2", # Color by the quality of representation
#              gradient.cols = c("#00AFBB", "#E7B800", "#FC4E07"),
#              repel = TRUE     # Avoid text overlapping
#              )
# Visualize variables
# fviz_pca_var(pca_full,
#              col.var = "contrib", # Color by contributions to the PC
#              gradient.cols = c("#00AFBB", "#E7B800", "#FC4E07"),
#              repel = TRUE     # Avoid text overlapping
#              )+ggtitle("Variables")
```

## Root analyses
Correlation analysis identified SDW, RDW, R:S, TRL, responsiveness, and precision as correlated with 15N shoot and/or root content. Because SDW and RDW are redundant with R:S, the figures will show only R:S and TRL.
```{r}

data_mv$Era <- factor(data_mv$Era, levels = c("Pre", "Post"),labels=c("Pre-1942","Post-1942"),ordered = TRUE)
data_mv$Year <- as.factor(data_mv$Year)

#R:S, TRL
(TRL <- ggplot(data_mv, aes(y=TRL,x=Year,fill=Era)) +facet_wrap(~Era,scales="free_x")+
    theme_bw()+stat_summary(fun = mean, geom = "bar",na.rm=TRUE) +
    scale_fill_manual(values=c("#1a2447","#2a5932"))+
    stat_summary(fun.data = mean_se, geom = "errorbar", width=0.3,na.rm=TRUE)+
    theme(panel.grid.major = element_blank(),panel.grid.minor=element_blank())+
    labs(y="Total Root Length\n (TRL) (cm)",x="Year of Release",fill="Era of Release")+
    theme(plot.title=element_text(hjust=0.5))+
    theme(plot.margin = margin(0.2, 0.2, 0.2, 0.2, "cm"))+
    theme(legend.position = "none")+theme(text=element_text(size=8)))


(RS <- ggplot(data_mv, aes(y=RS,x=Year,fill=Era)) +facet_wrap(~Era,scales="free_x")+
    theme_bw()+stat_summary(fun = mean, geom = "bar",na.rm=TRUE) +
    scale_fill_manual(values=c("#1a2447","#2a5932"))+
    stat_summary(fun.data = mean_se, geom = "errorbar", width=0.3,na.rm=TRUE)+
    theme(panel.grid.major = element_blank(),panel.grid.minor=element_blank())+
    labs(y="Root:shoot Ratio",x="Year of Release", fill="Era of Release")+
    theme(plot.title=element_text(hjust=0.5))+
    theme(plot.margin = margin(0.2, 0.2, 0.2, 0.2, "cm"))+
    theme(legend.position = "none")+theme(text=element_text(size=8)))

# Responsiveness and precision
(responsiveness <- ggplot(data_mv, aes(y=Responsiveness,x=Year,fill=Era)) +
    facet_wrap(~Era,scales="free_x")+ theme_bw()+
    scale_fill_manual(values=c("#1a2447","#2a5932"))+
    stat_summary(fun = mean, geom = "bar",na.rm=TRUE) + 
    stat_summary(fun.data = mean_se, geom = "errorbar", width=0.3,na.rm=TRUE)+
    theme(panel.grid.major = element_blank(),panel.grid.minor=element_blank())+
    labs(y="Responsiveness",x="Year of Release",fill="Era")+
    theme(plot.title=element_text(hjust=0.5))+ theme(text=element_text(size=8))+
    theme(plot.margin = margin(0.2, 0.2, 0, 0.2, "cm"))+
    theme(legend.position = "bottom"))+labs(fill="Era")

(precision <- ggplot(data_mv, aes(y=Precision,x=Year,fill=Era)) + 
    facet_wrap(~Era,scales="free_x")+ theme_bw()+ 
    scale_fill_manual(values=c("#1a2447","#2a5932"))+
    stat_summary(fun = mean, geom = "bar",na.rm=TRUE) + 
    stat_summary(fun.data = mean_se, geom = "errorbar", width=0.3,na.rm=TRUE) +
    theme(panel.grid.major = element_blank(),panel.grid.minor=element_blank())+
    labs(y="Precision",x="Year of Release", fill="Era of Release")+
    theme(plot.title=element_text(hjust=0.5))+
    theme(plot.margin = margin(0.2, 0.2, 0, 0.2, "cm"))+
    theme(legend.position = "bottom")+theme(text=element_text(size=8))+
    labs(fill="Era"))

library(cowplot)
(fig_roots <- plot_grid(RS,TRL,responsiveness,precision,ncol=2,labels=c("A","B","C","D"),label_size=10))
#ggsave("...Fig_roots.jpg", plot = fig_roots, width=120, height=90, units="mm", dpi=600)

# ANOVA: test for significance
TRL_mod <- lm(TRL~Era/Year+(1|Rep),data_mv)
hist(resid(TRL_mod))
shapiro.test(resid(TRL_mod))
anova(TRL_mod) #NS

RS_mod <- lm(RS~Era/Year+(1|Rep),data_mv)
hist(resid(RS_mod))
shapiro.test(resid(RS_mod))
summary(aov(RS_mod)) #NS

responsiveness_mod <- lm(Responsiveness~Era/Year+(1|Rep),data_mv)
hist(resid(responsiveness_mod))
shapiro.test(resid(responsiveness_mod))
anova(responsiveness_mod) #NS

precision_mod <-lm(Precision~Era/Year+(1|Rep),data_mv)
hist(resid(precision_mod))
shapiro.test(resid(precision_mod))
anova(precision_mod) 

# Also test root and shoot dry weight, SRL

SDW_mod <- lm(Shoot.dry.weight~Era/Year+(1|Rep),data_mv)
hist(resid(SDW_mod))
shapiro.test(resid(SDW_mod))
anova(SDW_mod) # NS

RDW_mod <- lm(Root.biomass~Era/Year+(1|Rep),data_mv)
hist(resid(RDW_mod))
shapiro.test(resid(RDW_mod))
anova(RDW_mod) # NS

SRL_mod <- lm(SRL~Era/Year+(1|Rep),data_mv)
hist(resid(SRL_mod))
shapiro.test(resid(SRL_mod))
anova(SRL_mod)
# Here, the BH correction for multiple comparisons would not have changed our conclusion of no significant effects of era/genotype.
```

## Enzymes
```{r}
# Enzyme data
enzymes <- read.csv("...enzymes.csv")
#detach("package:MASS", unload=TRUE)
library(tidyverse)
urease <- data %>% select(Box, Urease_T,Urease_C,T_TRL,C_TRL) # urease was in the other data file and there was only enough soil for one replicate
enzymes <- separate(enzymes, Sample, c("Box","Treatment"), sep = -1, remove = TRUE,
  convert = TRUE) # convert "Sample" to box and treatment columns
enzymes <- subset(enzymes, Box!="17") # never germinated

# reshape to wide form so we can calculate ratio
enzymes <- enzymes %>% pivot_wider(names_from = Treatment, values_from = c("BG1","BG2","BG3","NAG1","NAG2","NAG3","LAP1","LAP2","LAP3"))
# add urease data
enzymes <- merge(enzymes,urease,by="Box")

# # Calculate upregulation of enzyme activity in treatment vs. control patches
enzymes_index <- enzymes %>%
  group_by(Box) %>%
  summarise(BG1 = (BG1_T-BG1_C)/BG1_C*100,
            BG2 = (BG2_T-BG2_C)/BG2_C*100,
            BG3 = (BG3_T-BG3_C)/BG3_C*100,
            NAG1 = (NAG1_T-NAG1_C)/NAG1_C*100,
            NAG2 = (NAG2_T-NAG2_C)/NAG2_C*100,
            NAG3 = (NAG3_T-NAG3_C)/NAG3_C*100,
            LAP1 = (LAP1_T-LAP1_C)/LAP1_C*100,
            LAP2 = (LAP2_T-LAP2_C)/LAP2_C*100,
            LAP3 = (LAP3_T-LAP3_C)/LAP3_C*100,
            Urease1 = (Urease_T-Urease_C)/Urease_C*100)

# Plotting 
enzymes_index_long <- enzymes_index %>% pivot_longer(2:11,names_to=c("Enzyme","TechRep"),names_sep=-1,values_to="index") # technical replicates 

extradata <- data %>% select(Box, Year,Era,Rep) # biological replicates
enzymes_index_plot<-merge(enzymes_index_long,extradata,by="Box")
enzymes_index_plot$Era <- factor(enzymes_index_plot$Era, levels = c("Pre", "Post"),labels=c("Pre-1942","Post-1942"),ordered = TRUE)

(fig_enzymes <- ggplot(enzymes_index_plot, aes(y=index,x=Year,fill=Era))+
    facet_wrap(~Enzyme,scales="free")+
    scale_fill_manual(values=c("#1a2447","#2a5932"))+
    stat_summary(fun = mean, geom = "bar",na.rm=TRUE) + 
    stat_summary(fun.data = mean_se, geom = "errorbar", width=0.3,na.rm=TRUE)+
    theme_bw()+theme(panel.grid=element_blank())+
    labs(x=NULL,y="% increase in activity in treatment patch")+
    theme(text=element_text(size=10))+
    labs(fill="Era of Release")+theme(legend.position = "bottom"))

#ggsave("...Fig_enzymes.jpg", plot = fig_enzymes, width=120, height=90, units="mm", dpi=600)

# ANOVA: Are any of the genotype or era effects significant?
# subset data by enzyme; correct for multiple testing
bg <- subset(enzymes_index_plot,Enzyme=="BG")
nag <- subset(enzymes_index_plot,Enzyme=="NAG")
lap <- subset(enzymes_index_plot,Enzyme=="LAP")
urease <- subset(enzymes_index_plot,Enzyme=="Urease")

##BG: Beta glucosidase
# library(lme4)
# library(lmerTest)
bg_mod <- lm(index~Era/Year+(1|Rep),data=bg)
hist(resid(bg_mod)) 
shapiro.test(resid(bg_mod))
summary(bg_mod) # check intercept for whether index is significantly different from 0 - p < 0.001
anova(bg_mod) 
p.val.enzymes <- list()
library(rlist)
p.val.enzymes <- list.append(anova(bg_mod)[[5]][1:2]) # create list of p values to correct for multiple testing

##NAG: N-acetyl glucosaminidase
nag_mod <- lm(log(index+200)~Era/Year+(1|Rep),nag)
hist(resid(nag_mod)) 
shapiro.test(resid(nag_mod))
summary(nag_mod) # check intercept for significance - p < 0.001
anova(nag_mod)
p.val.enzymes <- list.append(p.val.enzymes,anova(nag_mod)[[5]][1:2]) 


## LAP
lap_mod <- lm(index~Era/Year+(1|Rep),lap)
hist(resid(lap_mod)) 
shapiro.test(resid(lap_mod))
summary(lap_mod) # p < 0.001
anova(lap_mod) # Year
p.val.enzymes <- list.append(p.val.enzymes,anova(lap_mod)[[5]][1:2])

## Urease
urease_mod <- lm(index~Era/Year+(1|Rep),urease)
hist(resid(urease_mod)) 
shapiro.test(resid(urease_mod))
summary(urease_mod) # check intercept for significance - p < 0.01
anova(urease_mod) 
p.val.enzymes <- list.append(p.val.enzymes,anova(urease_mod)[[5]][1:2]) # p values
p.adjust(p.val.enzymes,"BH") # Benjamini-Hochberg adjusted p values - none significant, but borderline genotype effects for two enzymes
```

## qPCR data
```{r}
# Convert sample mass used for DNA extraction to dry weight
data$Sample_dry_wt <- 0.25/(1+data$Rhiz_GWC)
# Read in data
qpcr <- read.csv("...rhizoboxes_qpcr.csv")

# Correct for efficiency of qPCR runs
qpcr$Copies_ng_DNA_corrected <- qpcr$Copies_ng_DNA/qpcr$Efficiency
qpcr$SD_copies_ng_DNA_corrected <- qpcr$SD_copies_ng_DNA/qpcr$Efficiency
qpcr$SE_copies_ng_DNA_corrected <- qpcr$SE_copies_ng_DNA/qpcr$Efficiency

# extract sample data
qpcr$Box<- as.numeric(str_extract(qpcr$Sample.Name, "[0-9]+"))
qpcr$Treatment <- (str_extract(qpcr$Sample.Name, "[aA-zZ]+"))

extradata <- data %>% select(Box,Genotype,Year,Era,Rep,Sample_dry_wt)
data_qpcr <- merge(qpcr,extradata,by="Box")

# Convert corrected copies to dry weights of sample
data_qpcr$DNA_yield_dw <- data_qpcr$DNA_conc_ng_ul*0.1/data_qpcr$Sample_dry_wt
data_qpcr$Copies_g_sample_dw <- data_qpcr$Copies_ng_DNA_corrected*1000*data_qpcr$DNA_yield_dw

# Correct standard error
data_qpcr$SE_copies_g_sample_dw <- data_qpcr$SE_copies_g_sample*data_qpcr$Sample_dry_wt/0.25


# Visualization
qpcr_spread <- data_qpcr %>% select(Genotype,Year,Era,Gene,Treatment,Rep,Copies_g_sample_dw) 
qpcr_spread_se <- data_qpcr %>% select(Genotype,Year,Era,Gene,Treatment,Rep,SE_copies_g_sample_dw) 

qpcr_spread <- spread(qpcr_spread,key="Treatment", value="Copies_g_sample_dw")
qpcr_spread_se <- spread(qpcr_spread_se,key=Treatment,value=SE_copies_g_sample_dw)
colnames(qpcr_spread_se)<-c("Genotype","Year","Era","Gene","Rep","C_se","T_se")
qpcr_spread_2 <- merge(qpcr_spread,qpcr_spread_se)

#Calculate upregulation: (T-C)/C*100
qpcr_spread_2$index <- (qpcr_spread$`T`-qpcr_spread$`C`)/qpcr_spread$`C`*100

qpcr_spread_2$Era <- factor(qpcr_spread_2$Era, levels = c("Pre", "Post"),labels=c("Pre-1942","Post-1942"),ordered = TRUE)

(fig_qpcr <- ggplot(qpcr_spread_2, aes(y=index,x=Era,fill=Era))+
    facet_wrap(~Gene,scales="free")+
    scale_fill_manual(values=c("#1a2447","#2a5932"))+
    stat_summary(fun = mean, geom = "bar",na.rm=TRUE) + 
    stat_summary(fun.data = mean_se, geom = "errorbar", width=0.3,na.rm=TRUE)+
    theme_bw()+theme(panel.grid=element_blank())+
    labs(x=NULL,y="% increase in treatment patch",fill="Era of Release")+
    theme(text=element_text(size=10))+
    theme(legend.position = "bottom"))
#ggsave("...Fig_qPCR.jpg", plot = fig_qpcr, width=150, height=90, units="mm", dpi=600)

# Significance testing

# Add Rep column to data to test
data_qpcr_test <- merge(data_mv,extradata[,c(1,5)],by="Box")

mod_16S <- lm(X16S~Era/Year+(1|Rep),data=data_qpcr_test)
hist(resid(mod_16S))
shapiro.test(resid(mod_16S))
summary(mod_16S) # borderline (p = 0.051)
anova(mod_16S) # NS

mod_amoa <- lm(amoA~Era/Year+(1|Rep),data=data_qpcr_test)
hist(resid(mod_amoa))
shapiro.test(resid(mod_amoa))
summary(mod_amoa) # p < 0.05
anova(mod_amoa) # NS

mod_narg <- lm(narG~Era/Year+(1|Rep),data=data_qpcr_test)
hist(resid(mod_narg))
shapiro.test(resid(mod_narg))
summary(mod_narg) # p > 0.05
anova(mod_narg) # NS

mod_nirk <- lm(nirK~Era/Year+(1|Rep),data=data_qpcr_test)
hist(resid(mod_nirk))
shapiro.test(resid(mod_nirk))
summary(mod_nirk) # p < 0.05
anova(mod_nirk) # NS

data_qpcr_test$nirS_trans <- boxcoxTransform(data_qpcr_test$nirS+400,lambda=-2)
mod_nirs <- lm(nirS~Era/Year+(1|Rep),data=data_qpcr_test)
hist(resid(mod_nirs))
shapiro.test(resid(mod_nirs))
boxcox(mod_nirs)
summary(mod_nirs) # p < 0.05
anova(mod_nirs) # NS

mod_nosz <- lm(nosZ~Era/Year+(1|Rep),data=data_qpcr_test)
hist(resid(mod_nosz))
shapiro.test(resid(mod_nosz))
summary(mod_nosz) # p < 0.01
anova(mod_nosz) # NS

# Because all of these p values are so far above 0.05 and correcting for multiple tests would make the values larger, correction would not have changed our conclusion that era and genotype did not significantly affect gene abundances.
```


## 15N data
Does 15N uptake and allocation to shoot/root differ by era of release or genotype?
```{r}
# Shoot 15N content
sn15_mod <- lm(Shoot_15N~Era/Year+(1|Rep),data_mv)
hist(resid(sn15_mod))
shapiro.test(resid(sn15_mod))
anova(sn15_mod) # NS

# Root 15N content
rn15_mod <- lm(Root_15N~Era/Year+(1|Rep),data_mv)
hist(resid(rn15_mod))
shapiro.test(resid(rn15_mod))
anova(rn15_mod) # NS

# Plot 15N distribution
# Shoot
(fig_sn15 <- ggplot(data_mv, aes(y=Shoot_15N,x=Year,fill=Era))+
    facet_wrap(~Era,scales="free_x")+
    scale_fill_manual(values=c("#1a2447","#2a5932"))+
    stat_summary(fun = mean, geom = "bar",na.rm=TRUE) + 
    stat_summary(fun.data = mean_se, geom = "errorbar", width=0.3,na.rm=TRUE)+
    theme_bw()+theme(panel.grid=element_blank())+
    labs(x=NULL,y="Shoot N from\n label (mg)")+theme(text=element_text(size=10))+
    labs(fill="Era of Release")+theme(legend.position = "bottom"))
# Root
(fig_rn15 <- ggplot(data_mv, aes(y=Root_15N,x=Year,fill=Era))+
    facet_wrap(~Era,scales="free_x")+
    scale_fill_manual(values=c("#1a2447","#2a5932"))+
    stat_summary(fun = mean, geom = "bar",na.rm=TRUE) + 
    stat_summary(fun.data = mean_se, geom = "errorbar", width=0.3,na.rm=TRUE)+
    theme_bw()+theme(panel.grid=element_blank())+
    labs(x=NULL,y="Root N from\n label (mg)")+theme(text=element_text(size=10))+
    labs(fill="Era of Release")+theme(legend.position = "bottom"))

(fig_n15 <- plot_grid(fig_sn15,fig_rn15,ncol=1,labels=c("A","B"),label_size=10))
ggsave("...Fig_15N.jpg", plot = fig_n15, width=120, height=90, units="mm", dpi=600)
```

## Additional code not used for figures/analyses in the manuscript

## Redundancy Analysis

Redundancy analysis (RDA), which allows regression of multiple response variables on multiple explanatory variables, was used to examine plant traits potentially predictive of variation in microbial functions. Two matrices were established, one containing plant variables selected to avoid collinearity (SDW, RDW, TRL, % fine roots, responsiveness, precision, shoot 15N, and root 15N), and the other containing upregulation of microbial enzyme activities and gene abundances (BG, NAG, LAP, urease, narG, nirK, nirS, nosZ, and amoA). Both matrices were scaled and centered such that each variable had a mean of 0 and variance of 1 (Legendre and Gallagher 2001). RDA was performed with forward selection, constrained and unconstrained inertia were compared with the R2 value for constrained inertia adjusted for the number of predictors, and the full model was tested for significance using ANOVA with the vegan package (Oksanen et al. 2018). 
```{r}
library(vegan)
library(tidyverse)
data_mv <- read.csv("...data_mv.csv") %>% select(-X) # reload data for multivariate analysis
rownames(data_mv) <- data_mv$Box

# Create matrix of plant variables
data_plant <- data_mv %>% select(-Box,-BG,-NAG,-LAP,-Urease,
                                 -X16S,-narG,-nirK,-nirS,-nosZ,-amoA,
                                 -RS,-C_RLD,-T_RLD,-SRL)
# Create matrix of microbial variables
data_mic <- data_mv %>% select(BG,NAG,LAP,Urease,narG,nirK,nirS,nosZ,amoA)

# Center and scale data
data_plant_scaled <- decostand(data_plant[,3:10],method="standardize",MARGIN=2) 
# method = "standardize" indicates scaling each variable in the input matrix to a mean # of zero mean and variance of 1, with "sites" as rows and "species" as columns. 
# It only takes numeric variables as input so we remove Year and Era from this step
data_plant_scaled <- cbind(data_plant[,1:2],data_plant_scaled)

data_mic_scaled <- decostand(data_mic,method="standardize",MARGIN=2)

#RDA
rda1 <- rda(data_mic_scaled~.,data=data_plant_scaled)
#drop1(rda1, test="perm") # all NS
forward.plant.mic <- ordistep(rda(data_mic_scaled~.,data=data_plant_scaled),scope=formula(rda1),direction="forward",pstep=1000)
forward.plant.mic
# If constrained variance is higher than unconstrained (not the case here), our 
# explanatory variables have captured much of the variance in the response variables. 

# Adjust R2 value for number of predictors
RsquareAdj(rda1) #exceedingly low - essentially no explanatory power

screeplot(rda1)

# Test full model for significance
(signif.full <- anova.cca(rda1, parallel=getOption("mc.cores"))) # Full model NS

# Check for multicollinearity
vif.cca(rda1) # values above 10 may be problematic - year and era

# Could plot, but better to look at unconstrained ordinations since RDA was not informative
# plot(rda1,scaling=3)

# fig <- ordiplot(rda1,type="none")
# points(fig, "sites", pch=21, col="black", bg="yellow",cex=1)
# text(fig, "species", col="blue", cex=1,arrows = TRUE)


```


# Linear Discriminant Analysis (LDA) 
Linear Discriminant Analysis (LDA) is a tool for predicting categories. It generates one or more linear discriminants (linear combinations of predictor variables) that maximize separation between groups, then uses those to predict group classification. Here, we will see whether the multivariate dataset can be used to accurately predict era of release. Because we only have two groups (pre- and post-fertilizer), we only get one linear discriminant, LD1.
```{r}
library(tidyverse)
data_mv <- read.csv("...data_mv.csv") # data for multivariate analysis
str(data_mv)

# LDA requires each predictor to be normally distributed - inspect for normality and transform if necessary
colnames(data_mv)
hist(data_mv$T_RLD)
shapiro.test(data_mv$T_RLD)
hist(sqrt(data_mv$C_RLD))
shapiro.test(sqrt(data_mv$C_RLD))
data_mv$C_RLD_trans <- sqrt(data_mv$C_RLD)
hist(data_mv$RS)
shapiro.test(data_mv$RS)
hist(log(data_mv$Fine.roots..))
shapiro.test(log(data_mv$Fine.roots..))
data_mv$Fine_roots_trans <- log(data_mv$Fine.roots..)
hist((data_mv$Shoot.dry.weight)^2)
shapiro.test((data_mv$Shoot.dry.weight)^2)
data_mv$SDW_trans <- data_mv$Shoot.dry.weight^2
hist(data_mv$TRL)
shapiro.test(data_mv$TRL)
hist(data_mv$Root.biomass)
shapiro.test(data_mv$Root.biomass)
hist(data_mv$BG)
shapiro.test(data_mv$BG)
hist(log(data_mv$NAG))
shapiro.test(log(data_mv$NAG))
data_mv$NAG_trans <- log(data_mv$NAG)
hist(log(data_mv$LAP))
shapiro.test(log(data_mv$LAP))
data_mv$LAP_trans <- log(data_mv$LAP)
hist(log(data_mv$Urease))
shapiro.test(log(data_mv$Urease))
data_mv$Urease_trans<-log(data_mv$Urease)
hist(data_mv$Responsiveness)
shapiro.test(data_mv$Responsiveness)
hist(data_mv$Precision)
shapiro.test(data_mv$Precision)
hist(data_mv$SRL)
shapiro.test(log(data_mv$SRL))
data_mv$SRL_trans <- log(data_mv$SRL)
hist(data_mv$Root_15N)
hist(data_mv$Shoot_15N)
shapiro.test(data_mv$Shoot_15N) 
library(EnvStats)
boxcox(data_mv$Shoot_15N,optimize=FALSE) # evaluate lambda for Box-Cox transformations
data_mv$Shoot_15N_trans <- boxcoxTransform(data_mv$Shoot_15N,lambda=2)
hist(data_mv$Shoot_15N_trans)
shapiro.test(data_mv$Shoot_15N_trans)
hist(data_mv$X16S)
shapiro.test(data_mv$X16S)
hist(data_mv$narG)
shapiro.test(sqrt(data_mv$narG+100))
data_mv$narG_trans <- sqrt(data_mv$narG+100)
hist(data_mv$nirK)
shapiro.test(data_mv$nirK)
hist(data_mv$nirS)
boxcox(data_mv$nirS+200,optimize=FALSE)
data_mv$nirS_trans <- boxcoxTransform(data_mv$nirS+200,lambda=-2)
hist(data_mv$nirS_trans)
shapiro.test(data_mv$nirS_trans)
hist(data_mv$nosZ)
shapiro.test(data_mv$nosZ)
hist(sqrt(data_mv$amoA))
data_mv$amoA_trans <- sqrt((data_mv$amoA))

# Remove original versions of transformed variables
colnames(data_mv)
data_mv %>% select(ends_with("trans")) %>%colnames() # which were transformed?
data_lda <- data_mv %>% select(-X,-Box,-Year,-RS,-C_RLD,-Fine.roots..,-Shoot.dry.weight,-NAG,-LAP,-Urease,-SRL,-Shoot_15N,-narG,-nirS,-amoA,-C_RLD_trans,-T_RLD,-SRL_trans,-nirS_trans,-X16S)  # remove transformed, as well as root:shoot ratio because it's collinear with root dry weight and shoot dry weight; RLD in treatment and control patches because they're collinear with responsiveness, precision, and TRL. Remove specific root length (SRL) because collinear with TRL and root biomass. Removed nirS due to problems with collinearity identified later.
# LDA requires fewer predictors than samples

# Split the data into training (80%) and test set (20%) so that we're not testing accuracy of model on the data used to generate it
library(caret)
set.seed(100)
training.samples <- data_lda$Era %>%
  createDataPartition(p = 0.8, list = FALSE)
train.data <- data_lda[training.samples, ]
test.data <- data_lda[-training.samples, ]

# Normalize data
# Estimate preprocessing parameters
preproc.param <- train.data %>% 
  preProcess(method = c("center", "scale"))
# Transform the data using the estimated parameters
train.transformed <- preproc.param %>% predict(train.data)
test.transformed <- preproc.param %>% predict(test.data)

library(MASS)
lda <- lda(Era ~ ., data = train.transformed)
lda # We only have two groups, so only get LD1 rather than both LD1 and LD2

# Originally, warning of collinear variables: checked pairwise correlation plots
# library(GGally)
# ggpairs(train.data)
# # Not immediately apparent which would be collinear; check numeric values
# library(corpcor)
# cor2pcor(cov(train.data[,-1])) # still not apparent

#Plotting as histogram 
lda.data <- cbind(train.transformed, predict(lda)$x)

ggplot(lda.data, aes(LD1, fill = Era)) + 
   geom_histogram(alpha = 0.5, binwidth=0.5, position = 'identity')+theme_bw()+theme(panel.grid=element_blank())

# Model accuracy
era.lda.predict <- train(Era ~ ., method = "lda", data = data_lda) # warnings here revealed nirS_trans was problematic, so removed it
confusionMatrix(data_lda$Era, predict(era.lda.predict, data_lda))
```


# How data were prepared for multivariate analysis
Presented here for full description of how multivariate dataset was assembled; skip this section and read in the .csv it generates.
```{r,include=FALSE,echo=FALSE}
# enzymes <- read.csv("...enzymes.csv")
# urease <- data %>% select(Box, Urease_T,Urease_C,T_TRL,C_TRL) # urease was in the other data file and there was only enough soil for one replicate
# enzymes <- separate(enzymes, Sample, c("Box","Treatment"), sep = -1, remove = TRUE,
#   convert = TRUE) # convert "Sample" to box and treatment columns
# enzymes <- subset(enzymes, Box!="17") # never germinated
# 
# # reshape to wide form so we can calculate ratio
# enzymes <- enzymes %>% pivot_wider(names_from = Treatment, values_from = c("BG1","BG2","BG3","NAG1","NAG2","NAG3","LAP1","LAP2","LAP3")) 
# # add urease data
# enzymes <- merge(enzymes,urease,by="Box")
# 
# # Calculate upregulation of enzyme activity in treatment vs. control patches
# enzymes_index <- enzymes %>%
#   group_by(Box) %>%
#   summarise(BG1 = (BG1_T-BG1_C)/BG1_C*100,
#             BG2 = (BG2_T-BG2_C)/BG2_C*100,
#             BG3 = (BG3_T-BG3_C)/BG3_C*100,
#             NAG1 = (NAG1_T-NAG1_C)/NAG1_C*100,
#             NAG2 = (NAG2_T-NAG2_C)/NAG2_C*100,
#             NAG3 = (NAG3_T-NAG3_C)/NAG3_C*100,
#             LAP1 = (LAP1_T-LAP1_C)/LAP1_C*100,
#             LAP2 = (LAP2_T-LAP2_C)/LAP2_C*100,
#             LAP3 = (LAP3_T-LAP3_C)/LAP3_C*100,
#             Urease1 = (Urease_T-Urease_C)/Urease_C*100)
# 
# enzymes_index_grouped <- enzymes_index %>%
#   group_by(Box) %>%
#   summarise(BG = (BG1+BG2+BG3)/3,
#             NAG= (NAG1+NAG2+NAG3)/3,
#             LAP = (LAP1+LAP2+LAP3)/3,
#             Urease = Urease1)
# 
# # Merge enzymes_index_grouped with other data
# # Add proportion of fine roots
# data$Fine_roots <- data$RL_0.2mm/data$TRL_scanned*100
# data_selected <- data %>% select(Box,Year,Era,Shoot.dry.wt..g.,T_RLD,C_RLD,TRL_scanned,Root_biomass,Fine_roots)
# names(data_selected)[4]<-"Shoot dry weight" 
# names(data_selected)[7] <- "TRL"
# names(data_selected)[8] <- "Root biomass"
# names(data_selected)[9] <- "Fine roots %"
# 
# data_mv <- merge(data_selected,enzymes_index_grouped,by="Box")
# 
# # Add responsiveness and precision metrics (Farley and Fitter 1999)
# # responsiveness: RLD_T-RLD_C
# # precision: (RLD_T-RLD_C)/RLD_C
# data_mv$Responsiveness <- data_mv$T_RLD-data_mv$C_RLD
# data_mv$Precision <- data_mv$Responsiveness/data_mv$C_RLD
# 
# # Add root:shoot ratio (R:S)
# data_mv$RS <- data_mv$`Root biomass`/data_mv$`Shoot dry weight`
# 
# # Add specific root length (SRL)
# data_mv$SRL <- data_mv$TRL/data_mv$`Root biomass`
# 
# # Add 15N data
# n15 <- read.csv("...org15n_shootroot.csv")
# n15$Box <- as.numeric(regmatches(n15$Sample, gregexpr("[0-9]+", n15$Sample)))
# n15 <- merge(n15,data[,c(1,76:77)],by="Box") # add era, year, etc.
# # Take mean from each pool and pivot to wide data so we have 15N in each pool by box
# n15 <- n15 %>% select(Box,Year,Era,Pool,N_label_mg)%>% group_by(Box,Pool,Year,Era) %>% summarise(N15=mean(N_label_mg,na.rm=T))%>% pivot_wider(names_from = Pool,values_from=N15)
# # rename root and shoot columns
# names(n15)[4:5] <- c("Root_15N","Shoot_15N")
# # merge into data
# data_mv <- merge(data_mv,n15,by=c("Box","Year","Era"))
# 
# # Add qPCR data
# data$Sample_dry_wt <- 0.25/(1+data$Rhiz_GWC)
# qpcr <- read.csv("...rhizoboxes_qpcr.csv")
# # Subset for samples only from this experiment (boxes 1-24)
# qpcr <- separate(qpcr, Sample.Name, c("Box","Treatment"), sep = -1, remove = TRUE,
#   convert = TRUE) # convert "Sample" to box and treatment columns
# qpcr <- subset(qpcr,Box<25)
# qpcr <- subset(qpcr, Box!=17) # box that didn't germinate
# 
# # Correct for efficiency of qPCR runs
# qpcr$Copies_ng_DNA_corrected <- qpcr$Copies_ng_DNA/qpcr$Efficiency
# qpcr$SD_copies_ng_DNA_corrected <- qpcr$SD_copies_ng_DNA/qpcr$Efficiency
# qpcr$SE_copies_ng_DNA_corrected <- qpcr$SE_copies_ng_DNA/qpcr$Efficiency
# 
# qpcr_spread <- qpcr %>% select(Box,Treatment,Gene,Copies_ng_DNA_corrected) %>% pivot_wider(names_from = c(Gene,Treatment),values_from=Copies_ng_DNA_corrected)
# qpcr_spread2 <- qpcr %>% select(Box,Treatment,DNA_conc_ng_ul) %>% pivot_wider(names_from = Treatment,values_from=DNA_conc_ng_ul,values_fn = list(DNA_conc_ng_ul = mean))
# colnames(qpcr_spread2)<-c("Box","DNA_conc_ng_ul_T","DNA_conc_ng_ul_C")
# qpcr_spread <- merge(qpcr_spread,qpcr_spread2,by="Box")
# 
# # Convert corrected copies to dry weights of sample
# # need to add sample dry weight for each box
# qpcr_spread <- merge(qpcr_spread,data[,c(1,80)],by="Box")
# 
# qpcr_spread$DNA_yield_dw_T <- qpcr_spread$DNA_conc_ng_ul_T*0.1/qpcr_spread$Sample_dry_wt
# qpcr_spread$DNA_yield_dw_C <- qpcr_spread$DNA_conc_ng_ul_C*0.1/qpcr_spread$Sample_dry_wt
# 
# qpcr_spread_T <- qpcr_spread %>% select(ends_with("_T"))
# qpcr_T <- qpcr_spread_T[,1:6]*1000*qpcr_spread_T[,8] # copies per g sample (dry mass) = copies per ng DNA * 1000 * DNA yield (dry mass basis)
# qpcr_T <- cbind(qpcr_spread$Box,qpcr_T)
# colnames(qpcr_T)[1] <- "Box"
# 
# qpcr_spread_C <- qpcr_spread %>% select(ends_with("_C"))
# qpcr_C <- qpcr_spread_C[,1:6]*1000*qpcr_spread_C[,8] # copies per g sample (dry mass) = copies per ng DNA * 1000 * DNA yield (dry mass basis)
# qpcr_C <- cbind(qpcr_spread$Box,qpcr_C)
# colnames(qpcr_C)[1] <- "Box"
# 
# qpcr_index <- merge(qpcr_T,qpcr_C,by="Box") %>%
#   group_by(Box) %>%
#   summarise(`16S` = (`16S_T`-`16S_C`)/`16S_C`*100,
#             narG = (narG_T-narG_C)/narG_C*100,
#             nirK = (nirK_T-nirK_C)/nirK_C*100,
#            nirS = (nirS_T-nirS_C)/nirS_C*100,
#             nosZ = (nosZ_T-nosZ_C)/nosZ_C*100,
#             amoA = (amoA_T-amoA_C)/amoA_C*100)
# 
# 
# extradata_qpcr <- data %>% select(Box,Year,Era)
# qpcr_merged <- merge(qpcr_index,extradata_qpcr,by="Box")
# qpcr_merged$Era=ordered(qpcr_merged$Era,levels=c("Pre","Post"),labels=c("Pre-1942","Post-1942"))
# qpcr_merged_long <- qpcr_merged %>% pivot_longer(-c(Box,Year,Era),names_to="Gene",values_to="index")
#  
# # Data ready for multivariate analysis
# data_mv <- merge(data_mv,qpcr_index,by="Box")
#write.csv(data_mv,"...data_mv.csv")
```
