# Supplementary material for: Has agricultural intensification impacted maize root traits and rhizosphere interactions related to organic N acquisition?
Source: AoB Plants. 2020 Jun 19;12(4):plaa026. doi: 10.1093/aobpla/plaa026 (PMC7333546; doi:10.1093/aobpla/plaa026)
Supplement: plaa026_suppl_Supplementary_File_S2_S7 [file plaa026_suppl_supplementary_file_s2_s7.zip › plaa026_suppl_plaa026_suppl_SI_3_rhizoboxes_lto.csv]

Box	Genotype	Ideal.weight	Box.Number	Empty.weight	Soil.sand.CC	Row	Rep	Shoot.dry.wt..g.	Bulk_total_wt	Rhiz_total_wt	Bulk_moist_sample	Bulk_dry_sample	Bulk_GWC	Rhiz_moist_sample	Rhiz_dry_sample	Rhiz_GWC	NH4_Bulk_ppm	NH4_Rhiz_ppm	NH4_Bulk_ugNH4Ngdrysoil	NH4_Rhizosphere_ugNH4Ngdrysoil	NO3_Bulk_ppm	NO3_Rhizosphere_ppm	NO3_Bulk_ugNO3Ngdrysoil	NO3_Rhizosphere_ugNO3Ngdrysoil	T_TRL	T_0.2mm	T_0.2.0.4mm	T_0.4.0.8mm	T_0.8.1.6mm	T_1.6mm	C_TRL	C_0.2mm	C_0.2.0.4mm	C_0.4.0.8mm	C_0.8.1.6mm	C_1.6mm	Trt_area	Ctrl_area	TRL_scanned	RL_0.2mm	RL_0.2.0.4mm	RL_0.4.0.8mm	RL_0.8.1.6mm	RL_1.6mm	Soil_depth_cm	Soil_vol_cm3	RLD_scanned_harvest	R1_Urease	R2_Urease
1	E	5785	2	3753.4	1751	1	1	1.39	541.8	1074.5	37.24	34.28	0.086347725	15.96	14.86	0.074024226	0.316	0.252	0.666020279	0.525104971	10.194	9.414	6.251580723	5.707745842	93.07	41.85	29.01	20.94	0	0	463.09	322.12	67.86	57.31	14.06	0	28.6	34.8	5871.96	3469.35	1029.79	721.99	466.62	172.88	44.3	928.3065	6.325453931	8.91	6.278978916
2	F	5799	7	3767.6	1751	1	1	1.37	379.95	1273.3	32.55	30.52	0.066513761	19.54	18.34	0.065430752	0.378	0.267	0.782149504	0.551909666	4.734	1.375	2.850172017	0.82699766	117.43	69.56	28.26	17.48	2.11	0	68.05	52.25	5.16	5.86	1.01	3.75	40.8	28	7073.9	4261.14	1225.11	820.21	490.67	267.29	43.8	917.829	7.707209077	8.15	5.42023494
3	D	5813	3	3781.4	1751	1	1	0.9	356.56	1322	39.41	36.26	0.086872587	24.36	22.72	0.072183099	0.384	0.453	0.809732127	0.942320567	5.97	3.351	3.66293592	2.028241851	133.54	50.73	44.48	24.74	10.47	3.08	123.33	58.54	42.59	14.43	5.4	2.31	31.92	37.6	3634.54	2079.87	829.07	409.9	222.26	90.59	46.5	974.4075	3.730000026	8.93	5.91675
4	C	5795	5	3764.2	1751	1	1	0.49	468.02	1243.3	29.65	26.87	0.103461109	22.46	20.31	0.105859183	0.211	0.212	0.451721746	0.454848954	6.683	5.811	4.162985011	3.627664031	73.38	54.89	18.84	4.27	0	0	47.39	30.63	5.83	8.56	2.38	0	45.14	35.28	1665.36	902.77	291.03	247.03	203.72	18.05	46.8	980.694	1.698144375	6.47	5.908864542
5	A	5656	6	3624.9	1751	1	1	1.33	225.21	1443.6	36.86	34.73	0.061330262	23.15	21.9	0.057077626	0.684	0.361	1.408439383	0.740364512	4.663	1.718	2.793780732	1.025194801	321.4	183.68	70.4	49.17	15.99	0	127.18	84.79	22.18	17.04	0	0	37.44	30.96	6622.69	3951.66	1200.23	829.53	424.06	204.74	44.3	928.3065	7.134163124	9.63	6.140813253
6	B	5821	18	3790	1751	1	1	1.41	205.12	1438.6	39.08	37.14	0.052234787	22.31	21.13	0.05584477	0.57	0.333	1.16364102	0.682143614	4.923	4.435	2.924279274	2.64344362	383.18	219.08	95.06	52.39	15.55	0	87.26	62.57	16.95	7.1	0	0	42.84	30.24	6938.8	4164	1248.74	848.19	443.05	221.66	47.5	995.3625	6.971128609	8.81	5.221571983
7	C	5805	9	3774	1751	2	2	1.34	266.99	1404.6	39.91	36.94	0.08040065	23.73	22.4	0.059375	0.287	0.196	0.601586726	0.402844374	7.802	3.395	4.758467831	2.030326361	331.32	169.35	94.75	40.31	20.7	5.91	122.97	63.21	32.32	21.27	5.61	0	44.55	37.31	5786.24	3281.89	1017.87	730.45	456.64	287.56	46.4	972.312	5.951011609	7.5	7.10325
8	A	5801	10	3769.6	1751	2	2	1.44	293.98	1319.8	34.43	32	0.0759375	25.21	23.7	0.06371308	0.658	0.177	1.373549924	0.365282845	4.703	2.95	2.856527293	1.771425411	109.03	52.43	38.83	16.7	0.92	0	138.96	98.4	23.75	9.53	5.51	1.68	43.7	33.95	5232.55	2791.15	1052.85	754.39	432.45	193.6	47.4	993.267	5.268019576	7.35	4.535534274
9	B	5810	11	3778.4	1751	2	2	1.44	215.48	1394.9	29.22	27.15	0.076243094	22.98	21.59	0.064381658	0.494	0.406	1.031499063	0.83840706	4.906	1.512	2.980672608	0.908501247	622.62	382.69	139.74	65.89	29.2	0	151.72	119.92	19.76	10.05	1.95	0	38.11	31.15	3870.59	2050.43	753.41	665.43	310.28	85.47	43.6	913.638	4.236459079	3.74	4.796686747
10	E	5818	12	3786.4	1751	2	2	0.97	493.09	1231.9	41.07	38.08	0.078518908	28.64	26.77	0.069854315	0.415	0.613	0.868375119	1.272379397	24.46	12.34	14.89225866	7.452743204	179.8	114.25	41.83	16.18	7.04	0	33.85	11.6	5	5.23	7.17	4.77	44.4	37	3377.32	1904.55	714.75	461.6	243.96	49.04	47.5	995.3625	3.393055294	5.39	6.060507968
11	F	5819	13	3788.1	1751	2	2	1.43	197.12	1454.7	42.06	39.77	0.057581091	32.67	30.9	0.057281553	0.113	0.7	0.231858826	1.43588681	2.054	2.668	1.226282333	1.592402442	255.09	198.73	28.93	19.8	6.85	0	128.03	63.1	45.75	17.83	1.13	0	39.59	32.19	4029.95	2348.25	738.07	530.37	312.33	96.32	43.4	909.447	4.431209295	4.78	6.03125
12	D	5809	14	3777.7	1751	2	2	1.38	252.49	1398.4	37.66	35.47	0.061742317	21.39	19.98	0.070570571	0.172	0.181	0.354306472	0.375945929	5.269	6.741	3.158084022	4.073952704	340.13	144.78	94	66.36	29.22	5.55	101.07	69.56	17.83	6.76	5.12	1.65	41.42	31.96	4381.54	2559.53	953.62	534.58	246.65	83.67	47.2	989.076	4.429932584	5.25	5.848034274
13	F	5804	15	3772.9	1751	2	3	0.76	261.08	1376.1	40.39	34.91	0.156975079	29.35	26.95	0.089053803	0.197	0.403	0.442203058	0.851502433	6.975	20.51	4.555589374	12.60931085	189.17	131.73	35.09	15.09	6	0	124.79	88.45	20.59	11.13	4.56	0	49.58	36	2689.1	1821.94	471.96	245.36	127.76	19.6	47.7	999.5535	2.690301219	9.57	7.970090361
14	A	5767	16	3736.3	1751	2	3	1.45	165.97	1485.1	35.48	33.77	0.05063666	27.55	26.23	0.050324056	0.658	0.43	1.341250681	0.876240413	5.047	2.096	2.993382465	1.242770528	392.91	243.49	93.17	40.9	14.24	0	110.63	88.33	12.56	8.45	1.27	0	33.67	30.4	4507.89	2425.71	992.05	680.97	309.83	94.8	43.8	917.829	4.911470437	5.37	10.390625
15	C	5806	19	3774.5	1751	2	3	1.29	233.97	1429.8	27.87	26.38	0.056482183	28.63	27.2	0.052573529	0.366	0.32	0.750196051	0.653482457	2.092	1.751	1.247671378	1.040434979	409.88	295.8	56.61	39.37	13.89	3.87	144.29	107.23	13.35	21.38	2.21	0	41.41	30.94	3617.09	2498.01	583.73	398.2	112.89	22.24	45.2	947.166	3.818855407	6.92	5.692708333
16	D	5811	28	3780	1751	3	3	1.62	261.92	1396.9	38.93	36.51	0.06628321	27.41	25.9	0.058301158	0.377	0.147	0.779911694	0.301827021	7.698	0.79	4.633688472	0.471968178	379.73	252.28	91.3	29	7.02	0	119.54	66.58	36.51	13.18	3	0	36.4	30.96	3911.03	2346.98	834.49	477.98	183.24	65.44	46.1	966.0255	4.048578428	7.18	6.721270161
17	E	5673	27	3642	1751	3	3	NA	1123.4	571.36	42.44	37.7	0.125729443	24.75	22.33	0.108374384	0.198	0.445	0.432444847	0.956925223	NA	NA	NA	NA	2.86	2.28	0.58	0	0	0	0	0	0	0	0	0	43.56	34.78	103.06	43.19	13.06	24	18.53	4.24	47.2	989.076	0.104198262	5.53	6.510416667
18	B	5760	26	3729	1751	3	3	1.62	210.42	1352.3	36.16	34.13	0.059478465	26.43	24.98	0.058046437	0.323	0.192	0.663935923	0.394128163	2.264	2.187	1.354081832	1.306260718	416.117	303.31	77	22.57	9.6	0	200.8	133.8	43.39	18.68	4.66	0	41.8	37.4	5419.35	3144.18	1220.17	691.47	280.93	77.24	44.4	930.402	5.824740274	7.16	7.12277668
19	E	5783	25	3752.2	1751	3	4	1.41	384.1	1287.5	36.66	34.26	0.070052539	19.66	18.55	0.059838275	0.37	0.112	0.768136385	0.230297452	6.226	2.271	3.760889496	1.358729763	604.39	336.94	158.76	73.04	30.98	0	160.85	126.18	25.5	4.43	1.49	3.12	35.52	35.6	3844.38	2347.44	753.4	491.01	202.52	46.61	46.4	972.312	3.953854318	6.63	6.891932271
20	B	5786	8	3755	1751	3	4	0.48	675.82	980	37.11	33.53	0.106770057	20.38	18.49	0.102217415	0.203	0.394	0.435898074	0.842548678	21.5	17.64	13.43297529	10.97595213	16.108	3.7	2.95	1.9	7.5	0	344.64	155.77	100.98	58.25	25.33	3.82	41.04	36.72	1418.95	797.83	274.84	158.53	172.92	13.73	46.7	978.5985	1.449981785	4.71	7.151041667
21	A	5812	24	3781	1751	3	4	1.41	213.77	1425.6	32.07	30.09	0.065802592	22.29	21.03	0.059914408	0.333	0.562	0.688577007	1.155682728	5.134	1.675	3.088936577	1.002217454	280.61	156.77	85.39	32.1	6.04	0	217.72	106.77	78.01	28.04	4.53	0	42	30.34	3680.08	2065.44	742.73	492.17	235.25	140.89	46.2	968.121	3.80126038	8	6.44126506
22	C	5824	23	3793	1751	3	4	1.88	183	1428.3	27.61	26.13	0.056639878	25.43	24.01	0.059142024	0.549	0.249	1.125462043	0.511664232	4.259	0.698	2.540451991	0.417336123	418.43	300.39	52.04	47.92	16.08	0	104.44	68.72	17.78	9.53	6.4	1.95	40.32	35.89	5352.17	2952.5	1061.14	770.88	396.67	166.32	46.4	972.312	5.504580834	7.02	7.197916667
23	F	5821	22	3790	1751	3	4	1.23	168.58	1481.1	27.94	26.23	0.065192528	17.35	16.17	0.072974644	0.558	0.378	1.15317129	0.786887724	9.744	14.15	5.859246125	8.57081762	307.94	214.7	62.21	25.17	5.59	0	159.18	100.66	34.14	13.97	9.35	0	42.12	40.04	3452.19	2133.56	633.77	372.43	198.68	110.8	47.3	991.1715	3.482939128	8.38	5.511601186
24	D	5820	21	3789	1751	3	4	1.32	229.31	1395.5	25.54	23.89	0.069066555	28.55	26.93	0.06015596	0.31	0.207	0.642980716	0.425766626	2.77	15.4	1.671709718	9.216517136	196	152.49	30.11	8.58	4.69	0	181.72	132.49	35.06	12.28	1.77	0	46.62	35.15	3345.7	1828.71	738.11	436.24	269.84	69.99	47.3	991.1715	3.375500607	7.05	3.678242032
CTRL1	Ctrl	5784	NA	3753.3	1750	1	NA	NA	1940.6	NA	48.62	40.55	0.199013564	NA	NA	NA	0.146	NA	0.339631891	NA	3.504	NA	2.371726185	NA	NA	NA	NA	NA	NA	NA	NA	NA	NA	NA	NA	NA	NA	NA	NA	NA	NA	NA	NA	NA	NA	NA	NA	NA	NA
CTRL2	Ctrl	5792	NA	3761	1750	1	NA	NA	1867	NA	37.38	32.04	0.166666667	NA	NA	NA	0.222	NA	0.502494457	NA	3.468	NA	2.284032259	NA	NA	NA	NA	NA	NA	NA	NA	NA	NA	NA	NA	NA	NA	NA	NA	NA	NA	NA	NA	NA	NA	NA	NA	NA	NA
CTRL3	Ctrl	5890	NA	3859	1750	2	NA	NA	1919.2	NA	30.75	26.38	0.1656558	NA	NA	NA	0.518	NA	1.171471156	NA	3.504	NA	2.305742376	NA	NA	NA	NA	NA	NA	NA	NA	NA	NA	NA	NA	NA	NA	NA	NA	NA	NA	NA	NA	NA	NA	NA	NA	NA	NA
[truncated: 25 more columns]
