# Supplementary material for: Has agricultural intensification impacted maize root traits and rhizosphere interactions related to organic N acquisition?
Source: AoB Plants. 2020 Jun 19;12(4):plaa026. doi: 10.1093/aobpla/plaa026 (PMC7333546; doi:10.1093/aobpla/plaa026)
Supplement: plaa026_suppl_Supplementary_File_S2_S7 [file plaa026_suppl_supplementary_file_s2_s7.zip › plaa026_suppl_plaa026_suppl_SI_4_data_mv.csv]

	Box	Year	Era	Shoot dry weight	T_RLD	C_RLD	TRL	Root biomass	Fine roots %	BG	NAG	LAP	Urease	Responsiveness	Precision	RS	SRL	Root_15N	Shoot_15N	16S	narG	nirK	nirS	nosZ	amoA
1	1	1994	Post	1.39	5.08468094405594	20.7924748563218	5871.96	0.92	59.08333844236	209.472967358793	100.590346132429	284.323270639797	140.3501949525	-15.7077939122659	-0.755455712742633	0.661870503597122	6382.5652173913	1.44	4.53	39.7344723931577	-37.5030508346849	18.5363763972356	-38.7701180193618	133.826818776139	993.816498852363
2	10	1994	Post	0.97	6.32742117117117	1.42947635135135	3377.32	0.62	56.3923465943411	104.530303906934	264.644472912412	54.4476723969422	345.654971728797	4.89794481981982	3.42639094042344	0.639175257731959	5447.29032258065	1.01	3.9	77.1025100364323	-22.9347715197208	63.4403717444655	3.45864107560115	283.728143531526	1147.63796811004
3	11	2015	Post	1.43	10.0676465016418	6.21456585896241	4029.95	0.9	58.2699537215102	40.0673465646785	168.335116628818	75.2500695479584	422.689047995007	3.85308064267942	0.620008015060722	0.629370629370629	4477.72222222222	1.18	5.54	92.5914338002676	1.59857182948227	138.665461435306	21.950193411941	507.419850363953	1075.13823242697
4	12	1984	Post	1.38	12.8308335345244	4.94123513767209	4381.54	0.84	58.4162189549793	119.977754262298	296.875161372313	119.162609733001	326.996194236422	7.88959839685229	1.59668547985135	0.608695652173913	5216.11904761905	1.3	4.805	143.869955591293	-2.65449404223356	95.6923707687089	27.5933779681424	444.964597841129	3018.69417385555
5	13	2015	Post	0.76	5.96164027833804	5.41623263888889	2689.1	0.56	67.7527797404336	147.542750494567	267.046519680777	121.460596217687	263.355718659843	0.54540763944915	0.10069870993596	0.736842105263158	4801.96428571429	0.67	1.8	13.7960113381354	-36.6752948044538	5.52535050806335	-35.4582038906672	80.3915180169037	156.126479904858
6	14	1936	Pre	1.45	18.2334979209979	5.68616365131579	4507.89	0.89	53.8103192402654	85.7473824288075	264.988806566698	106.690436758404	381.583003716822	12.5473342696821	2.20664318494925	0.613793103448276	5065.04494382022	1.165	4.385	23.5526332668801	-43.2607448581555	26.2003834227771	-28.7102287398842	241.717799680251	301.101839642301
7	15	1942	Pre	1.29	15.4657691378894	7.2867849062702	3617.09	0.62	69.061317246737	63.9850065117775	167.760897658436	61.9335673936936	234.855439660575	8.1789842316192	1.12244073851847	0.48062015503876	5834.01612903226	1.11	4.9	-44.146716583884	-70.8505185019206	-36.2631492474571	-77.6125767483347	25.0152044144684	15.319516954656
8	16	1984	Post	1.62	16.3002232142857	6.03298611111111	3911.03	0.7	60.0092558737724	167.125611117151	325.574241079987	150.750697503535	244.894057850115	10.2672371031746	1.70184994861254	0.432098765432099	5587.18571428572	1.175	5.805	-16.1176112527415	-46.2639770157767	-4.41406532452106	-56.0285704706696	97.8668516573942	130.097489724596
9	18	1939	Pre	1.62	15.5546127392345	8.38903743315508	5419.35	1.25	58.0176589443383	144.648866584233	218.891440489106	125.298345936733	133.387817531214	7.16557530607937	0.854159414971693	0.771604938271605	4335.48	2.105	4.5	-29.3061075058557	-58.7126522311483	2.49316262620333	-58.373157157581	102.875791028458	76.6487070350053
10	19	1994	Post	1.41	26.586694115991	7.05977879213483	3844.38	0.99	61.0616016106628	140.705465041341	183.107617830183	139.627280542919	133.608730271577	19.5269153238562	2.76593869281156	0.702127659574468	3883.21212121212	1.455	5.795	-44.762168555297	-58.271882627061	-31.9266684944749	70.5403540276155	57.3970356094801	1221.32701091461
11	2	2015	Post	1.37	4.49716605392157	3.79743303571429	7073.9	0.93	60.2374927550573	133.668534780356	62.0861022388209	19.6191869434069	177.93539431383	0.699733018207284	0.184264741899699	0.678832116788321	7606.3440860215	1.585	4.105	155.343105430235	28.5941732457392	42.4808535470449	44.1707768652701	272.711103988454	882.714675134295
12	20	1939	Pre	0.48	0.613273635477583	14.6650326797386	1418.95	0.22	56.2267874132281	226.583377373345	400.415798843472	129.283634293116	89.4609020228601	-14.051759044261	-0.958181229536236	0.458333333333333	6449.77272727273	0.17	0.76	-63.4109242911726	-83.4649178986493	-68.7384400328715	-25.5056634887029	-27.1804190536608	211.032252555035
13	21	1936	Pre	1.41	10.4393601190476	11.2125082399473	3680.08	0.99	56.1248668507206	107.202795855744	280.547316514021	159.859691881647	110.278712884007	-0.773148120899643	-0.0689540738213343	0.702127659574468	3717.25252525253	1.67	5.765	-32.7165181766983	-75.8171399621445	-40.0396561450476	88.5498671128175	53.9293680617903	1581.90967147411
14	22	1942	Pre	1.88	16.2152002728175	4.54687935358038	5352.17	0.99	55.1645407376821	165.098461660536	186.826170275535	97.2649769038637	141.850163823785	11.6683209192371	2.56622619864523	0.526595744680851	5406.23232323232	1.765	5.51	77.8596959630533	201.961586979463	154.064940849994	682.847701807124	119.541797429974	2454.22228791813
15	23	2015	Post	1.23	11.4234627255461	6.21175699300699	3452.19	0.92	61.8030873155881	176.788575753079	295.329403412671	98.5656976457346	112.512937293874	5.21170573253907	0.83900669945818	0.747967479674797	3752.38043478261	1.215	3.98	92.7625471235957	60.3097212713509	71.6968421270351	884.833872918384	145.26099682043	3387.64795017812
16	24	1984	Post	1.32	6.56906906906907	8.07788051209104	3345.7	0.6	54.6585169022925	143.95499624657	138.95246865645	345.478311406055	117.53148607763	-1.50881144302197	-0.18678308508817	0.454545454545455	5576.16666666667	1.045	4.965	123.985527360406	100.748976218364	148.351424753993	886.311256939832	133.837097066753	2123.75340510059
17	3	1984	Post	0.9	6.53684993734336	5.12508311170213	3634.54	0.66	57.2251233993848	157.970186893548	137.932088872543	98.9215993456985	172.680007540396	1.41176682564123	0.27546223053783	0.733333333333333	5506.87878787879	1.015	3.73	77.8658587778975	-31.5294231956675	35.7588947642049	1.69630115564553	168.398204635751	562.624471837988
18	4	1942	Pre	0.49	2.54001439964555	2.09883432539683	1665.36	0.2	54.2086996205025	133.540635524662	31.9971641216675	119.094854896106	178.22104942347	0.441180074248722	0.210202429467751	0.408163265306122	8326.8	0.29	2.58	38.4196387003682	-49.181764409305	0.768215059968811	-30.0686950272206	148.281811572721	463.992371910176
19	5	1936	Pre	1.33	13.4131276709402	6.41856427648579	6622.69	0.83	59.668503281899	133.259169096113	63.743976957484	206.243435760789	76.8415706316997	6.99456339445438	1.08973955750178	0.62406015037594	7979.14457831325	1.245	4.835	29.0072530179664	-51.2404958260143	-10.163717488258	-42.9039208767616	79.5816350357835	370.274415708818
20	6	1939	Pre	1.41	13.9756944444444	4.50872189153439	6938.8	0.84	60.0103764339655	168.285210441778	105.800072903007	270.600880715989	159.929668461354	9.46697255291005	2.09970203988082	0.595744680851064	8260.47619047619	1.33	4.655	207.27571637284	31.8040365185599	170.274963491855	53.2475797839322	408.49095423227	961.385054362771
21	7	1942	Pre	1.34	11.6203703703704	5.14984253551327	5786.24	1.26	56.7188709766619	133.743757598525	32.8070906964963	76.9239193618631	269.508115488597	6.4705278348571	1.2564515886139	0.940298507462687	4592.25396825397	1.62	4.99	88.8387459958512	28.6764259710334	157.699466786774	10.8591825765977	402.919436506038	1553.79711871113
22	8	1936	Pre	1.44	3.89838386727689	6.39543446244477	5232.55	1.08	53.3420607543167	87.1258664801325	733.765399526361	60.8683294510342	219.735278600173	-2.49705059516788	-0.390442683734944	0.75	4844.9537037037	1.285	3.14	72.6361197335688	-25.1849356584636	49.093479850946	-32.7723853935131	196.34250131374	563.607011859207
23	9	1939	Pre	1.44	25.5272566255576	7.61035313001605	3870.59	0.87	52.9746111058004	76.1439622733661	252.019411631155	14.7154935187947	533.330357779848	17.9169034955415	2.35428017457894	0.604166666666667	4448.95402298851	1.155	5.71	105.053015743195	-0.464422460718456	113.137149214975	9.03865435521971	374.633847925083	1643.2941856082
