# Supplementary material for: Has agricultural intensification impacted maize root traits and rhizosphere interactions related to organic N acquisition?
Source: AoB Plants. 2020 Jun 19;12(4):plaa026. doi: 10.1093/aobpla/plaa026 (PMC7333546; doi:10.1093/aobpla/plaa026)
Supplement: plaa026_suppl_Supplementary_File_S2_S7 [file plaa026_suppl_supplementary_file_s2_s7.zip › plaa026_suppl_plaa026_suppl_SI_5_enzymes.csv]

Sample	BG1	BG2	BG3	NAG1	NAG2	NAG3	LAP1	LAP2	LAP3
1T	91.122	105.243	96.67	9.083	10.428	9.923	164.906	154.835	159.357
2T	60.6	67.449	59.087	6.598	7.304	7.606	47.767	48.866	49.078
3T	77.01	83.381	74.066	10.748	10.158	12.752	73.544	63.118	69.445
4T	65.15	61.805	61.228	9.773	10.696	10.581	81.465	89.564	95.373
5T	62.67	65.252	59.696	7.612	8.207	8.009	94.246	91.848	94.631
6T	69.47	66.931	74.712	9.552	9.328	10.226	110.834	107.642	109.194
7T	58.78	70.729	65.389	5.382	5.382	6.558	54.403	59.335	60.547
8T	54.71	57.453	58.532	41.961	46.374	41.765	55.473	52.597	65.883
9T	54.32	55.051	50.814	43.48	55.133	29.057	39.812	42.713	55.058
10T	78.85	59.735	53.513	30.576	59.81	29.901	52.3	52.112	66.876
11T	43.9	45.511	42.356	23.733	45.434	20.809	50.566	63.83	64.323
12T	49.74	60.422	57.923	31.04	60.346	26.572	70.273	76.707	79.89
13T	69.71	66.627	60.341	27.926	66.689	24.722	80.678	84.658	83.168
14T	56.2	59.342	56.201	33.435	59.42	30.059	47.813	63.133	59.241
15T	51.21	46.251	57.405	41.624	46.334	41.211	72.052	70.008	77.162
16T	87.52	92.382	75.305	40.457	54.063	43.789	74.323	80.488	77.312
17T	64.22	97.764	73.575	54.249	73.089	54.005	130.526	136.92	147.004
18T	67.68	76.228	75.801	31.641	46.029	36.057	85.791	84.861	91.437
19T	59.7	90.221	62.336	27.68	37.778	28.713	92.225	79.425	101.313
20T	92.02	109.324	100.368	49.736	55.85	58.089	132.612	131.788	143.258
21T	70.11	79.229	73.381	38.757	49.636	39.693	99.421	77.752	109.447
22T	66.73	101.595	70.026	29.315	37.725	38.578	71.676	57.353	80.539
23T	69.98	99.835	73.023	34.916	49.354	48.077	85.189	62.364	94.158
24T	61.05	65.437	63.974	28.38	28.102	29.286	157.889	161.973	161.017
1C	27.91	34.817	32.26	4.552	5.66	4.552	41.772	40.928	41.949
2C	24.58	30.031	25.705	4.338	4.252	4.684	43.037	36.385	43.216
3C	28.78	34.213	28.203	4.843	4.94	4.455	37.802	28.915	37.757
4C	27.59	26.61	26.366	7.363	7.771	8.423	41.088	38.495	42.135
5C	24.68	27.573	28.536	4.205	4.905	5.605	31.984	27.036	33.281
6C	24.73	27.992	26.23	4.036	5.797	4.652	29.621	29.947	28.873
7C	27.66	26.731	29.175	3.556	5.662	4.314	30.818	33.652	34.03
8C	28.24	33.174	30.1	3.894	6.078	6.321	33.509	36.141	38.41
9C	28.26	33.396	29.651	12.144	12.58	11.186	45.267	33.767	42.449
10C	30.71	28.237	36.833	11.216	10.705	11.386	35.281	34.397	40.877
11C	28.44	29.822	37.406	12.502	10.261	12.071	29.638	34.682	37.595
12C	26.21	25.438	24.899	10.034	9.726	10.188	33.112	36.975	33.595
13C	28.79	24.343	26.606	11.394	10.536	11.082	36.232	36.98	39.086
14C	28.82	28.99	35.674	11.02	11.107	11.715	24.9	27.405	29.968
15C	29.13	29.761	35.711	16.78	12.994	20.746	42.057	41.209	53.364
16C	29.33	28.148	43.086	10.762	10.678	11.1	33.336	33.822	26.538
17C	28.14	30.28	28.481	10.767	12.22	12.151	52.659	49.408	41.575
18C	30.65	30.486	28.812	11.751	12.23	11.592	43.919	36.972	36.425
19C	28.5	30.146	29.216	10.467	11.755	10.897	41.3	38.898	34.769
20C	30.18	31.414	30.709	10.8	10.918	10.977	61.362	63.009	54.558
21C	30.56	33.252	47.674	10.527	10.891	12.493	46.199	30.019	35.841
22C	32.54	28.099	30.624	12.028	12.181	12.564	40.612	33.247	33.171
23C	28.03	30.17	29.233	10.491	12.231	10.692	45.755	37.703	38.573
24C	26.34	24.997	26.845	11.67	11.782	12.454	39.572	34.418	34.491
