# Supplementary material for: Has agricultural intensification impacted maize root traits and rhizosphere interactions related to organic N acquisition?
Source: AoB Plants. 2020 Jun 19;12(4):plaa026. doi: 10.1093/aobpla/plaa026 (PMC7333546; doi:10.1093/aobpla/plaa026)
Supplement: plaa026_suppl_Supplementary_File_S2_S7 [file plaa026_suppl_supplementary_file_s2_s7.zip › plaa026_suppl_plaa026_suppl_SI_6_org15N_shootroot.csv]

Sample	Pool	Mass_mg	N_ug	N_percent	15P	15P_xs	15L_xs	15P_15L	mass_pool_g	N_pool_g	N_label_mg	d15N
1Rb	Root	5.13	135.43	2.64	0.42	0.06	0.96	0.06	0.92	0.02	1.44	156.53
2Ra	Root	5.25	88.57	1.69	0.48	0.11	0.96	0.11	0.93	0.02	1.78	299.67
2Rb	Root	5.2	80	1.54	0.46	0.09	0.96	0.1	0.93	0.01	1.39	256.81
3Ra	Root	5.26	89.14	1.69	0.46	0.09	0.96	0.09	0.66	0.01	1.04	246.08
3Rb	Root	4.98	85.24	1.71	0.45	0.08	0.96	0.09	0.66	0.01	0.99	232.77
4Ra	Root	5.15	83.33	1.62	0.45	0.08	0.96	0.09	0.2	0	0.28	226.99
4Rb	Root	4.7	83.33	1.77	0.45	0.08	0.96	0.09	0.2	0	0.3	227.07
5Ra	Root	5.1	92.09	1.8	0.45	0.09	0.96	0.09	0.83	0.01	1.33	235.19
5Rb	Root	4.81	78.57	1.63	0.45	0.08	0.96	0.09	0.83	0.01	1.16	226.01
6Ra	Root	5.34	109.79	2.06	0.44	0.07	0.96	0.08	0.84	0.02	1.33	202.79
6Rb	Root	5.15	105.03	2.04	0.44	0.07	0.96	0.08	0.84	0.02	1.33	204.77
7Ra	Root	5.27	86.57	1.64	0.43	0.06	0.96	0.06	1.26	0.02	1.32	168.64
7Rb	Root	5.2	86.57	1.67	0.45	0.09	0.96	0.09	1.26	0.02	1.92	241.64
8Ra	Root	5.02	115.49	2.3	0.42	0.05	0.96	0.05	1.08	0.02	1.3	138.57
8Rb	Root	4.99	105.03	2.1	0.42	0.05	0.96	0.06	1.08	0.02	1.27	147.36
9Ra	Root	5.21	77.8	1.49	0.46	0.09	0.96	0.1	0.87	0.01	1.25	253.99
9Rb	Root	4.7	64.55	1.37	0.45	0.09	0.96	0.09	0.87	0.01	1.06	235.68
10Ra	Root	5.28	119.29	2.26	0.44	0.07	0.96	0.07	0.62	0.01	1.02	192.77
10Rb	Root	5.15	121.19	2.35	0.43	0.07	0.96	0.07	0.62	0.01	1	181.96
11Ra	Root	5.38	86.66	1.61	0.45	0.08	0.96	0.08	0.9	0.01	1.2	218.28
11Rb	Root	5.17	85.33	1.65	0.44	0.08	0.96	0.08	0.9	0.01	1.16	207.01
12Ra	Root	5.33	131.63	2.47	0.43	0.06	0.96	0.07	0.84	0.02	1.39	176.8
12Rb	Root	5	121.19	2.43	0.42	0.06	0.96	0.06	0.84	0.02	1.21	157.04
13Ra	Root	5.31	144.91	2.73	0.4	0.04	0.96	0.04	0.56	0.02	0.6	102.95
13Rb	Root	5.25	167.64	3.19	0.41	0.04	0.96	0.04	0.56	0.02	0.74	109.26
14Ra	Root	5.11	105.98	2.08	0.43	0.06	0.96	0.06	0.89	0.02	1.17	167.89
14Rb	Root	5.38	118.34	2.2	0.42	0.06	0.96	0.06	0.89	0.02	1.16	156.93
15Ra	Root	5.39	94.57	1.76	0.45	0.09	0.96	0.09	0.62	0.01	0.98	238.87
15Rb	Root	4.92	97.42	1.98	0.46	0.1	0.96	0.1	0.62	0.01	1.24	266.39
16Ra	Root	5.21	102.18	1.96	0.45	0.08	0.96	0.08	0.7	0.01	1.17	224.68
16Rb	Root	5.25	105.03	2	0.45	0.08	0.96	0.08	0.7	0.01	1.18	223.16
18Ra	Root	5.04	74.66	1.48	0.47	0.1	0.96	0.1	1.25	0.02	1.9	271.4
18Rb	Root	5.29	88.76	1.68	0.47	0.11	0.96	0.11	1.25	0.02	2.31	291.03
19Ra	Root	4.81	72.08	1.5	0.45	0.08	0.96	0.08	0.99	0.01	1.22	217.29
19Rb	Root	4.74	85.52	1.8	0.46	0.09	0.96	0.09	0.99	0.02	1.69	250.54
20Ra	Root	5.11	136.38	2.67	0.39	0.03	0.96	0.03	0.22	0.01	0.16	74.25
20Rb	Root	5.31	140.17	2.64	0.4	0.03	0.96	0.03	0.22	0.01	0.18	80.45
21Ra	Root	5.4	91.14	1.69	0.46	0.09	0.96	0.1	0.99	0.02	1.64	259.53
21Rb	Root	5.05	96.47	1.91	0.45	0.09	0.96	0.09	0.99	0.02	1.7	237.8
22Ra	Root	5.15	89.43	1.74	0.45	0.09	0.96	0.09	0.99	0.02	1.57	241.32
22Rb	Root	5.19	104.08	2.01	0.46	0.1	0.96	0.1	0.99	0.02	1.96	261.21
23Ra	Root	4.94	144.91	2.93	0.41	0.04	0.96	0.04	0.92	0.03	1.16	113.59
23Rb	Root	5.19	145.86	2.81	0.41	0.05	0.96	0.05	0.92	0.03	1.27	129.95
24Ra	Root	4.85	125.94	2.6	0.43	0.06	0.96	0.06	0.6	0.02	0.98	165.53
24Rb	Root	4.9	130.68	2.67	0.43	0.07	0.96	0.07	0.6	0.02	1.11	183.37
1Sa	Shoot	4.86	199.79	4.11	0.44	0.08	0.96	0.08	1.39	0.06	4.59	212.24
1Sb	Shoot	5.25	208.09	3.97	0.44	0.08	0.96	0.08	1.39	0.06	4.47	214.32
2Sa	Shoot	4.75	132.03	2.78	0.47	0.1	0.96	0.11	1.37	0.04	4.12	285.93
2Sb	Shoot	4.74	127.36	2.69	0.47	0.11	0.96	0.11	1.37	0.04	4.09	293.75
3Sa	Shoot	4.7	166.47	3.54	0.48	0.11	0.96	0.12	0.9	0.03	3.73	309.22
3Sb	Shoot	4.78	167.4	3.5	0.48	0.11	0.96	0.12	0.9	0.03	3.73	312.96
4Sa	Shoot	5.22	252.16	4.83	0.47	0.11	0.96	0.11	0.49	0.02	2.59	289.54
4Sb	Shoot	4.73	224.66	4.75	0.47	0.11	0.96	0.11	0.49	0.02	2.57	292.25
5Sa	Shoot	5.18	145.09	2.8	0.49	0.13	0.96	0.13	1.33	0.04	4.89	347.21
5Sb	Shoot	4.99	133.9	2.68	0.5	0.13	0.96	0.13	1.33	0.04	4.78	354.63
6Sa	Shoot	4.94	173.89	3.52	0.46	0.09	0.96	0.09	1.41	0.05	4.57	243.44
6Sb	Shoot	4.82	170.19	3.53	0.46	0.09	0.96	0.1	1.41	0.05	4.74	251.61
7Sa	Shoot	5.29	180.38	3.41	0.47	0.11	0.96	0.11	1.34	0.05	5.09	294.94
7Sb	Shoot	5.29	173.89	3.29	0.47	0.11	0.96	0.11	1.34	0.04	4.89	293.42
8Sa	Shoot	5.09	172.97	3.4	0.43	0.06	0.96	0.06	1.44	0.05	3.08	166.34
8Sb	Shoot	4.84	169.26	3.5	0.43	0.06	0.96	0.06	1.44	0.05	3.2	167.65
9Sa	Shoot	5.22	140.43	2.69	0.51	0.14	0.96	0.15	1.44	0.04	5.78	394.9
9Sb	Shoot	5.13	135.77	2.64	0.51	0.14	0.96	0.15	1.44	0.04	5.64	392.03
10Sa	Shoot	5.25	206.25	3.93	0.46	0.1	0.96	0.1	0.97	0.04	3.86	267.94
10Sb	Shoot	5.2	209.93	4.03	0.46	0.1	0.96	0.1	0.97	0.04	3.94	266.35
11Sa	Shoot	5.09	162.76	3.2	0.48	0.12	0.96	0.12	1.43	0.05	5.55	321.13
11Sb	Shoot	5.19	162.76	3.13	0.49	0.12	0.96	0.12	1.43	0.04	5.53	326.26
12Sa	Shoot	5.13	189.63	3.7	0.46	0.09	0.96	0.09	1.38	0.05	4.73	245.26
12Sb	Shoot	4.98	191.48	3.84	0.45	0.09	0.96	0.09	1.38	0.05	4.88	243.11
13Sa	Shoot	4.83	206.25	4.27	0.42	0.05	0.96	0.06	0.76	0.03	1.83	149.35
13Sb	Shoot	5.12	223.74	4.37	0.42	0.05	0.96	0.05	0.76	0.03	1.77	140.88
14Sa	Shoot	4.92	161.83	3.29	0.46	0.09	0.96	0.09	1.45	0.05	4.39	243.58
14Sb	Shoot	5.14	169.26	3.3	0.45	0.09	0.96	0.09	1.45	0.05	4.38	242.69
15Sa	Shoot	4.95	153.47	3.1	0.48	0.12	0.96	0.12	1.29	0.04	4.89	323.94
15Sb	Shoot	5.06	160.9	3.18	0.48	0.12	0.96	0.12	1.29	0.04	4.91	316.99
16Sa	Shoot	4.87	142.29	2.92	0.49	0.12	0.96	0.13	1.62	0.05	5.92	331.16
16Sb	Shoot	5.24	146.95	2.8	0.49	0.12	0.96	0.13	1.62	0.05	5.69	331.86
18Sa	Shoot	4.94	99.27	2.01	0.5	0.13	0.96	0.14	1.62	0.03	4.52	367.6
18Sb	Shoot	4.8	92.23	1.92	0.51	0.14	0.96	0.14	1.62	0.03	4.48	381.11
19Sa	Shoot	5.2	178.53	3.43	0.48	0.12	0.96	0.12	1.41	0.05	5.9	322.57
19Sb	Shoot	4.8	157.19	3.28	0.49	0.12	0.96	0.12	1.41	0.05	5.69	325.74
20Sa	Shoot	4.8	222.82	4.65	0.4	0.03	0.96	0.03	0.48	0.02	0.76	90.11
20Sb	Shoot	4.95	230.17	4.65	0.4	0.03	0.96	0.03	0.48	0.02	0.76	89.86
21Sa	Shoot	5.3	169.26	3.19	0.49	0.13	0.96	0.13	1.41	0.04	5.88	345.6
21Sb	Shoot	5.15	157.19	3.05	0.49	0.13	0.96	0.13	1.41	0.04	5.65	347.24
22Sa	Shoot	5.19	133.9	2.58	0.48	0.11	0.96	0.11	1.88	0.05	5.58	304.17
22Sb	Shoot	4.91	125.5	2.56	0.48	0.11	0.96	0.11	1.88	0.05	5.44	299.06
23Sa	Shoot	5.07	207.17	4.08	0.44	0.08	0.96	0.08	1.23	0.05	3.94	207.52
23Sb	Shoot	4.85	203.48	4.19	0.44	0.08	0.96	0.08	1.23	0.05	4.02	206.06
24Sa	Shoot	5.05	172.97	3.42	0.47	0.1	0.96	0.11	1.32	0.05	4.9	287.1
24Sb	Shoot	5.01	180.38	3.6	0.47	0.1	0.96	0.11	1.32	0.05	5.03	280.12
